# Supplementary material for: Chromosome‐level Thlaspi arvense genome provides new tools for translational research and for a newly domesticated cash cover crop of the cooler climates
Source: Plant Biotechnol J. 2022 Feb 6;20(5):944–63. doi: 10.1111/pbi.13775 (PMC9055812; doi:10.1111/pbi.13775)
Supplement: Supplementary file 2 — Data S1 Normalized read counts for the genes expressed in each of the tissues analysed (See excel file). Tau values are incorporated in each of the genes to highlight the specificity. [file PBI-20-944-s003.zip]

Archive with 1 entries (1 files):
- pbi13775-sup-0002-DataS1.tsv
