# Supplementary material for: Chromosome‐level Thlaspi arvense genome provides new tools for translational research and for a newly domesticated cash cover crop of the cooler climates
Source: Plant Biotechnol J. 2022 Feb 6;20(5):944–63. doi: 10.1111/pbi.13775 (PMC9055812; doi:10.1111/pbi.13775)
Supplement: Supplementary file 2 — Data S1 Normalized read counts for the genes expressed in each of the tissues analysed (See excel file). Tau values are incorporated in each of the genes to highlight the specificity. [file PBI-20-944-s003.zip › pbi13775-sup-0002-DataS1.tsv]

#geneid	cauline_leaf	green_seed	green_young_silique	inflorescence	open_flowers	root_1w_old	rosette_leaf	seed_pod	shoot_1w_old
Tarvense_21073	0.854225217	1.64632907	1296.676852	183.0088772	575.528121	6.531509823	15.16999264	49.00433502	15.80622414
Tarvense_21074	0.026694538	1.743171956	9.784220344	59.9919521	20.70582719	0.023704701	0.092032311	0.091170856	1.910642478
Tarvense_21075	32.4338637	44.42667417	17.65573596	19.81783262	17.42020392	12.50346662	18.22239763	35.12357222	12.07178657
Tarvense_21076	132.8898149	25.61494347	63.319477	58.60043852	62.90688457	26.76698185	87.82950237	79.01664113	92.95565148
Tarvense_21077	19.08659469	25.88949305	26.91273641	19.89523986	24.77018585	23.64365861	21.94970623	25.47655603	13.69293776
Tarvense_21078	115.4538769	241.3808945	116.6238604	80.27841446	99.56430608	113.09411	99.07278306	89.5411768	139.3441692
Tarvense_21079	86.59708134	233.9724137	174.1674595	81.16441139	162.2489844	243.9532145	50.44904528	100.8036266	213.1861586
Tarvense_21080	95.82004423	79.9244342	49.3992779	33.45888362	42.04104326	45.43570541	64.59134378	77.7801364	59.61349278
Tarvense_21081	80.98455472	47.50143581	49.37475605	58.94008252	47.45485433	79.21236057	71.34037994	92.92019665	25.5331313
Tarvense_21082	2.309077539	7.602166587	8.570388497	7.574851131	15.84673173	9.471706613	1.610565447	1.81202076	5.92009677
Tarvense_21083	1.174559673	3.098972367	4.266802857	3.578110075	7.683344686	5.310666866	0.966339268	0.900312202	2.098811813
Tarvense_21084	41.91042469	16.8022408	20.53705398	18.56983838	21.26054281	33.33409959	26.75072514	33.37423142	24.9251996
Tarvense_21085	0	0	0	0	0	0	0	0.022792714	0.014474564
Tarvense_21086	136.5158674	45.75826385	276.6494433	328.3758785	436.8643646	194.3887199	231.0931336	225.3207928	209.7967946
Tarvense_21087	3.737235323	3.534765356	14.02037088	10.59215367	7.744683432	2.217864706	1.043032861	12.77531618	0.868473854
Tarvense_21088	0.240250842	0.338950103	27.04760661	9.754891707	24.08745894	0	0.122709748	0.774952275	0.260542156
Tarvense_21089	31.55961758	5.810573188	12.11379662	42.51868992	17.34553066	17.23423309	13.92755644	29.84136076	6.94779083
Tarvense_21090	0.106778152	0	0.024521855	0.584503633	0.10667608	0	0.184064623	0.159548998	0.028949128
Tarvense_21091	1.521588667	0.290528659	0.49043711	1.105817683	0.725397346	0.203473826	0.322113089	0.410268851	0.65135539
Tarvense_21092	0.026694538	6.197944734	0.073565566	4.620738177	1.760155325	0.061042148	0.030677437	0.205134426	0.028949128
Tarvense_21093	2.228993925	4.406351334	15.70624845	56.41249925	57.48059239	6.602725663	3.420534235	4.038071169	5.355588765
Tarvense_21094	14.7754268	12.73483957	7.675340771	8.017178204	7.189967814	4.95458767	10.52236092	11.55590598	8.366298125
Tarvense_21095	36.76505249	9.490602873	36.43947727	17.74047512	21.28187803	6.836720563	48.77712496	28.2401726	79.98644193
Tarvense_21096	74.01834808	40.38348366	97.73185509	89.53434543	97.28005117	127.5170469	113.5218559	110.7802254	96.03873366
Tarvense_21097	21.82278483	21.11174925	33.72981224	25.94722207	32.20550865	31.4519667	33.10095461	23.64744074	35.25280118
Tarvense_21098	26.86805252	27.60022264	17.15303792	11.84804661	15.99074444	10.67220219	14.90923442	18.78119631	6.759621495
Tarvense_21099	60.93028304	17.23803379	22.9769786	35.59153201	24.3008111	25.40370721	38.9603451	37.41423997	23.81065816
Tarvense_21100	16.33705727	11.30640699	14.06328413	15.91785062	17.10017568	14.75185241	13.26799154	15.259722	9.372280339
Tarvense_21101	36.0509736	68.17739207	38.63626769	27.81921343	28.1518176	33.13062576	33.89856798	35.08938315	31.30124515
Tarvense_21102	5.025246783	3.970558345	17.00590679	19.08325374	15.86273314	10.10247547	9.003827784	8.287430797	3.126505874
Tarvense_21103	2.896357375	132.3358044	135.9185146	16.44508869	30.42785845	8.657811308	13.2373141	55.06719694	30.74397442
Tarvense_21105	2.29573027	3.29265814	5.419330065	9.818081289	8.438077954	2.075433028	3.067743708	1.413148266	4.458165783
Tarvense_21107	13.14705998	9.103231328	7.712123554	8.408163742	8.363404698	4.110171291	12.17894252	7.960355352	17.51422272
Tarvense_21108	4.004180703	5.229515869	1.716529885	2.298521042	2.00551031	0.630768861	2.300807781	3.0200346	1.823795093
Tarvense_21109	69.02540169	18.01277688	36.95443624	17.94386659	37.90201134	13.75483066	69.13160447	41.86451737	29.53534831
Tarvense_21110	192.8524209	102.798724	95.70880201	95.95732947	75.55333389	85.7014461	121.8316067	151.4860752	77.25798657
Tarvense_21111	5.565811178	6.101101847	3.224623998	5.813441535	4.107029093	1.037716514	1.779291351	3.396114381	1.273761652
Tarvense_21112	15.09576125	7.94111669	7.344295722	10.60005236	5.184457504	32.8236855	10.59905451	13.32234131	20.7999488
Tarvense_21113	13.29721675	18.83981513	57.96378115	33.65990548	42.53175323	45.11747234	66.61221995	28.36382307	98.35032157
Tarvense_21114	5.34117664	9.490602873	31.66997638	17.4482233	27.32507798	29.60035488	42.64930691	15.59967533	41.96031424
Tarvense_21115	102.3324437	15.54715699	95.15865418	65.45477044	68.01752223	41.30956142	221.7679596	98.00126241	172.5773344
Tarvense_21116	0.13347269	0.096842886	1.275136486	34.89905318	18.12426605	16.1982461	0.122709748	0.387476137	0.521084312
Tarvense_21117	24.61236406	10.12008164	12.91075692	60.85417394	26.99971593	15.99304275	30.28890734	18.16009485	31.73548207
Tarvense_21118	8.422126746	3.873715459	7.62629706	10.95549376	8.53942023	6.796025798	9.893473459	7.373442967	11.91256636
Tarvense_21119	4.951836803	2.324229275	3.408537914	5.458000137	4.245707997	45.35177245	4.478905814	3.179583598	6.542503032
Tarvense_21120	48.70418462	69.58161392	18.69178435	34.59629609	27.54376394	15.83026368	22.56325498	38.1208141	12.4625998
Tarvense_21121	0	0	0	0	0	0	0	0	0
Tarvense_21122	0	0	0	0	0	0.010173691	0	0.022792714	0
Tarvense_21123	63.83998768	28.18127996	39.8786675	55.79576893	50.80480329	52.50642087	56.71491181	67.40375337	43.69147213
Tarvense_21124	0.560585298	2.517915048	1.078961642	0.521314051	1.589473597	1.834621755	0.490838993	0.239323497	1.273761652
Tarvense_21125	1.094476059	0	0.404610616	0.363340096	0.288025417	0.279776511	0.306774371	0.67808324	0
Tarvense_21126	3.670498978	1.35580041	0.465915254	1.247994243	3.008265465	1.51079316	3.15977602	1.686660833	1.215863395
Tarvense_21127	0.68071072	0	0.398480152	0.086885675	0.170681729	1.190321884	1.825307506	0.102567213	0.463186055
Tarvense_21128	42.26853192	1.162114638	12.49388538	12.31707128	8.35273709	12.11940978	25.14015969	12.93486517	2.518574176
Tarvense_21129	27.28849149	10.84640328	51.7411151	48.24524578	37.448638	21.73100465	30.26329168	40.50265271	21.97716511
Tarvense_21130	8.035055945	11.33061772	11.68466414	6.939005963	10.11289242	6.673941502	8.681714695	17.18570633	3.054133052
Tarvense_21131	302.1510713	199.4319456	373.4722732	126.754352	202.0409758	44.097865	242.193304	336.8401859	132.0104864
Tarvense_21132	1.61501955	25.32441481	6.277595007	6.800778753	5.931190066	37.40184659	1.242436202	0.951595808	17.38395164
Tarvense_21133	1.61501955	27.84232986	9.955873332	8.175152159	6.859271965	53.55939792	2.116743159	1.903191616	27.3135027
Tarvense_21134	32.95440719	66.531063	130.7321421	56.60206799	74.93279913	39.351838	46.27691384	34.5195653	75.09403922
Tarvense_21135	1.364758256	3.583186799	117.8376922	18.53824359	7.147297382	6.979152241	0.989347346	0.364683423	5.702978306
Tarvense_21136	2.242341194	0	1.508094113	2.819835093	3.36029653	0.103466441	4.509583251	0.410268851	1.447456423
Tarvense_21137	40.81594864	0.871585978	4.144193579	28.18650288	10.02755155	1.56847799	37.46175229	3.874761374	15.60068533
Tarvense_21138	7.267587977	0	5.469599869	6.050402467	2.848251345	0.193300135	5.966761513	2.267875039	0.636880826
Tarvense_21139	21.0619905	12.96871514	42.52187831	18.80419274	18.6672473	13.09862757	22.95746004	15.0203985	45.96875532
Tarvense_21140	372.6346621	121.4085373	168.5350346	167.3078459	116.977256	110.0169753	224.1907102	319.4230196	120.1846227
Tarvense_21141	0.030965664	0.051810944	0.003065232	0.051341535	0.041496995	0.010987587	0.00874307	0.104162703	0.003618641
Tarvense_21142	0.030965664	0.051810944	0.003065232	0.050551666	0.041496995	0.010987587	0.00874307	0.104162703	0.003618641
Tarvense_21143	477.8530523	166.7266502	219.5098417	225.6744829	157.1977653	143.93535	300.1541799	429.7694997	149.9045217
Tarvense_21144	31.82883199	20.87787368	67.31347422	30.61006031	29.60687933	20.05743243	36.0551918	24.36541123	73.06282362
Tarvense_21145	17.67845781	9.974817306	3.089753793	15.93167334	5.867184418	1.220842958	13.03791076	6.473130766	13.51924299
Tarvense_21146	55.18201469	67.01527743	74.55870164	58.54119829	67.82465187	65.04549541	63.5329722	56.91910494	66.29712281
Tarvense_21147	9.256331059	16.1243406	4.990197594	12.53523331	12.99848039	4.008434378	7.592665678	21.12884584	1.635625758
Tarvense_21148	135.8651881	164.0760604	24.42376808	79.55173427	33.15492577	44.56076795	74.42346236	124.5191036	85.9065387
Tarvense_21149	0.060062711	0.290528659	0.441393399	16.34240562	5.912521752	15.23296627	0.030677437	0.387476137	0
Tarvense_21150	31.32604037	13.75168988	21.60375469	24.82560699	4.888431381	14.30420999	91.40342379	18.91795259	16.15361368
Tarvense_21151	0.373723532	1.42020093	1.642964318	73.13799171	58.6985132	2.563770211	0.038346796	0.991483057	0.086847385
Tarvense_21152	0.053389076	0	0.049043711	0	0	28.41257642	0.030677437	0.045585428	0.028949128
Tarvense_21153	3.657151709	0.387371546	1.667486174	2.361710624	1.482797517	1.342927253	4.126115288	3.048525493	1.679049451
Tarvense_21154	0	0	0	0	0	0	0	0	0
Tarvense_21155	4.431293312	4.164244118	7.998170999	6.429539959	6.811267729	17.9158704	6.41158435	4.763677218	8.17812879
Tarvense_21156	5.152045838	37.76872572	39.24722972	13.19872392	28.77587267	21.29862277	27.10351566	14.10299176	73.89988767
Tarvense_21157	0.320334456	9.974817306	7.074555311	0.916248938	2.080183566	5.097019348	2.975711397	1.002879414	4.356843833
Tarvense_21158	0	0	0	0.031594791	0	0.010173691	0.00383468	0	0
Tarvense_21159	0.053389076	1.35580041	0.220696699	0	0.149346512	0.38660027	0.276096934	0	1.621151194
Tarvense_21160	0.240250842	3.599165875	3.518886264	4.549649897	12.31575347	5.799004049	0.73625849	0.364683423	6.310910004
Tarvense_21161	88.20542726	73.6974366	22.89115211	24.50176038	24.1727998	21.62926773	88.31420588	31.1006582	28.81885738
Tarvense_21162	33.62177064	34.96028201	22.80532561	29.97555792	22.72200511	24.3888815	21.65827058	24.17167316	16.93524015
Tarvense_21163	17.7131607	0.727774292	7.497925146	4.520424716	1.403323837	22.43756751	19.7775903	10.86334937	12.87483539
Tarvense_21164	0	0	0	0.662542766	0	0	0	0	0
Tarvense_21165	4.257244924	0.26002315	1.329820224	1.188990971	0.371659464	3.978015041	3.502442992	1.941255448	3.165876688
Tarvense_21166	4.587589832	0.257117864	1.618197244	1.186858322	0.40387564	4.518136312	3.985305852	2.317221265	3.564361442
Tarvense_21167	343.9368325	22.70965688	236.956774	239.5832998	237.2600838	5.10719304	344.3485559	296.0309712	489.5297622
Tarvense_21168	1.922006738	1.210536081	2.672882249	109.9854167	110.3350699	0.488337183	0.030677437	1.640505588	0.072372821
Tarvense_21169	8.395432208	48.95407911	71.06433723	30.0229501	66.74370315	34.86524013	26.59733795	14.62950346	44.58165783
Tarvense_21170	8.953348053	28.18127996	7.184903661	21.60554488	9.776862762	5.702353981	6.373237554	7.624162821	7.961010326
Tarvense_21172	31.56629121	18.83594142	23.79846076	29.39105428	20.88184272	15.71326623	17.96163941	30.83854199	9.640059777
Tarvense_21173	9.196268349	58.15415332	57.2217498	7.606445922	22.01794298	0.061042148	5.821043687	4.752280861	3.415997158
Tarvense_21174	129.7565435	44.20877767	35.51990769	46.89851782	41.7050136	7.833742312	113.161396	148.1146909	10.30588973
Tarvense_21175	38.38674568	65.41736981	18.40365255	14.63628691	14.39060324	16.3999904	36.68515297	36.1606407	14.50351336
Tarvense_21176	0	0	0	0	0	0.030521074	0	0	0
Tarvense_21177	0	0.096842886	0	0	0.021335216	0	0	0	0
Tarvense_21178	1.574977743	43.62772035	7.945081181	2.101053598	5.461815313	10.75359172	4.049421695	2.0399479	5.16741943
Tarvense_21179	26.13395272	28.08443707	49.81614944	27.87055497	38.37138609	47.01262756	42.58795203	29.08350302	40.22119535
Tarvense_21180	0.480501684	0.532635876	3.187841215	0.66349061	1.477463713	1.119106045	0.536855149	0.353287066	0.781626468
Tarvense_21181	3.230039101	1.065271751	0.073565566	0.094784373	0.213352161	41.74265546	0.184064623	0	7.830739248
Tarvense_21182	15.57626294	0.871585978	2.378619983	11.02263269	2.954927425	11.2419289	7.055810529	6.119843699	3.28572608
Tarvense_21183	88.47904627	33.6044816	38.98975024	60.80022584	26.86103703	16.77641698	56.32377449	77.11914769	57.10939317
Tarvense_21184	19.95416717	28.03601563	17.7170406	21.9899745	20.983185	13.45979361	17.61651825	17.43642618	13.34554822
Tarvense_21185	107.3587583	96.79446502	189.0441336	123.1643938	61.93079844	14.929892	153.1060267	93.32852812	165.2090575
Tarvense_21186	87.83730958	19.17489152	572.8016086	61.57034887	172.7459107	55.20753591	84.91514585	147.1212705	128.4545203
Tarvense_21188	0.667363451	7.117952155	6.187109361	5.713365035	6.091204187	21.89378371	3.313163205	0.524232421	7.637793307
Tarvense_21189	47.79657033	207.9700987	88.83655201	68.26844455	96.90636486	127.3898758	35.55514958	45.39738804	107.2130972
Tarvense_21190	184.8997176	577.6193963	325.4755228	154.7477317	201.6764637	166.2533766	303.3768447	220.4112422	700.8222136
Tarvense_21191	36.52253261	6.875844939	60.06628504	21.01053598	24.77018585	3.400047637	72.15333202	21.35107481	155.1803556
Tarvense_21192	33.9821469	0.581057319	5.615504909	9.581120356	11.13164898	154.8232344	8.272631071	60.03600858	11.22502456
Tarvense_21193	0.080083614	26.72863666	0.049043711	0.387036189	0.640056482	0.2339949	0.015338719	0.176643533	0.202643899
Tarvense_21194	80.64286464	6.004258961	25.25751116	35.07811666	36.67523642	100.4092464	81.72469239	11.56388343	560.3852148
Tarvense_21195	68.51153183	106.0134236	115.622633	58.30423735	80.54044065	183.4072375	63.54831092	104.1877748	101.8357966
Tarvense_21196	47.19594322	10.36218885	32.49550464	91.374742	54.20745022	26.24812359	54.65185416	51.26879115	35.99824124
Ta14410	3.336817253	1.258957524	5.039241305	5.750251953	5.621829433	1.047890205	2.975711397	9.983208716	2.90938741
Tarvense_21197	6.867169906	15.10749029	6.097727197	6.224173818	5.088449032	5.412403779	8.298246731	5.891916559	7.005689087
Tarvense_21198	6.686981775	0.532635876	1.324180197	6.192579027	3.25362045	19.83361122	4.739664029	2.879859409	2.286981148
Tarvense_21199	0	0	0	0	0.002666902	0.020347383	0	0	0.028949128
Tarvense_21200	6.653613602	0.096842886	0.134870205	1.026830706	0.576050834	0.356079196	7.063479889	2.507198536	0.086847385
Tarvense_21201	1.281337825	0.290528659	0.416871543	0.410732282	0.309360633	14.87902355	1.1826152	0.797744989	0.318440413
Tarvense_21202	29.84449351	50.11619375	22.02062624	15.74471116	20.10844114	22.27021029	26.48996692	28.96384127	22.3776763
Tarvense_21203	0.200209035	0	0.024521855	0.078986977	0.05333804	0.091563222	0.276096934	0.011396357	0.028949128
Tarvense_21204	22.45010648	13.54202503	9.651434496	9.902360393	6.795266317	15.68783201	38.25982582	22.1963426	31.08166601
Tarvense_21205	67.0166377	127.2796373	81.32673376	61.9007514	76.07071288	36.39129383	49.06856062	33.92125656	98.25580267
Tarvense_21206	0	0	0	0	0	0	0	0	0
Tarvense_21207	404.0422543	156.9096868	169.1860898	228.1604401	173.4517863	146.7809314	338.4104778	338.7273087	133.785068
Tarvense_21208	0.880919755	7.069530712	1.078961642	14.33613639	4.213705173	2.075433028	0.828290801	3.817779589	0.173694771
Tarvense_21209	0	0	0	0.039493489	0	0.061042148	0	0	0
Tarvense_21210	23.21757444	35.58976078	38.53609592	21.16456059	23.62875179	41.47813949	27.90112903	33.24317332	31.95013986
Tarvense_21211	25.43989474	1.162114638	3.837670385	7.709128992	3.008265465	4.761287535	58.7319533	15.13436207	49.62604346
Tarvense_21212	19.9007781	141.2453499	24.66898663	6.824474846	7.509996055	10.28895924	12.05623277	9.760979755	35.50610605
Tarvense_21213	6.807107196	0.096842886	1.032983163	1.402018849	0.213352161	80.41285614	2.300807781	10.28236309	1.910642478
Tarvense_21214	3.176650025	1.936857729	1.128005353	6.453236052	3.77099944	2.624812359	0.981677987	1.492922765	1.722473143
Tarvense_21215	1.014392445	5.907416074	9.982847373	5.639670185	4.779088399	1.856698665	1.68725904	1.219410197	6.151689798
Tarvense_21216	12.54643287	7.166373598	4.732718111	29.96765922	10.25690512	5.147887805	10.78311913	5.116964285	18.71561155
Tarvense_21217	1.48154686	0.920007421	3.040710082	12.87487731	10.65694042	17.42753322	1.196420046	8.843573018	1.143490574
Tarvense_21218	0.026694538	0	0.147131133	0.142176559	0.085340864	0.111910604	0	0	0
Tarvense_21219	28.93020558	12.83168246	13.49928145	18.19070089	17.71889694	21.5478782	16.93394527	32.530901	9.090026336
Tarvense_21220	0	0	0.318784121	0.442327073	0.10667608	0.081389531	0	0	0
Tarvense_21221	1.561630474	1.137903916	1.275136486	1.595536943	1.450794692	3.418360281	1.564549291	1.994362472	1.736947708
Tarvense_21222	0	0	0	0	0	0	0	0	0
Tarvense_21223	0.81418341	8.08638102	1.606181535	0.651642563	3.605651515	6.297514923	0.429484119	2.894674673	0.419762363
Tarvense_21224	0.080083614	0.435792989	0.367827832	1.453360384	1.621476421	7.426794659	0.306774371	0.11396357	0.781626468
Tarvense_21225	17.85864594	9.248495657	3.739582963	57.1036353	42.91578712	0.732505775	3.988066821	17.92646953	1.085592317
Tarvense_21226	46.5152325	23.72650718	38.57900916	18.44606579	23.01003053	7.609921103	75.74765394	41.99751286	77.38391528
Tarvense_21228	0	0	0.012260928	0.146125908	0.042670432	0.081389531	0.030677437	0.022792714	0.028949128
Tarvense_21229	15.82318741	26.24442223	17.76608431	11.09767032	17.36686588	20.8458935	15.3080411	13.11720689	17.3984262
Tarvense_21230	0.026694538	0	0	0.225112886	0.021335216	0.040694765	0	0.022792714	0
Tarvense_21231	1.281337825	2.324229275	6.927424178	9.099299794	3.30695849	101.9658212	4.141454006	6.017276486	7.758366427
Tarvense_21232	0	0.435792989	0.049043711	0.015797395	0.149346512	0.081389531	0	0.068378142	0
Tarvense_21233	707.4775998	192.9594513	264.1923407	174.039906	179.0024628	67.18705744	512.0421641	481.1171536	315.7795539
Tarvense_21234	0.186861766	0.096842886	0.012260928	0.078986977	0.021335216	5.290319483	0.030677437	0.102567213	0.072372821
Tarvense_21235	0.053389076	0.387371546	1.446789474	0.730629541	0.59738605	0.040694765	0.092032311	0.11396357	0.115796514
Tarvense_21237	75.24923323	5.713730301	12.45710259	18.84234345	4.160367133	5.697267136	55.80992741	27.37404947	11.37700748
Tarvense_21238	172.860481	153.2296571	112.9108836	69.35317271	63.95412365	54.32069524	102.1535647	178.6094048	43.43816725
Tarvense_21239	28.4697248	0	5.789610083	26.70549705	6.411232428	0.020347383	24.78736916	8.444700523	5.81877482
Tarvense_21240	167.9353387	7.214795042	157.1850937	386.3533467	84.31677389	27.27057957	294.3346701	45.73927875	743.5185594
Tarvense_21241	24.51893317	7.069530712	25.69890456	68.17366018	30.70137592	4.517118943	25.15549841	12.49040725	71.00975143
Tarvense_21242	11.55873496	9.684288646	6.768032117	5.848985675	4.39505451	4.913892905	6.043455105	5.401873209	8.409721817
Tarvense_21243	0	4.79372288	0.588524532	0.552908842	0.064005648	4.099997599	0	2.79210746	0.028949128
Tarvense_21244	0.707405258	0.920007421	1.96174844	83.48528574	86.39162365	0.101736913	0	1.128239341	0.057898257
Tarvense_21245	0.026694538	0	0.122609277	0.568706237	0.469374753	0	0	0.068378142	0.028949128
Tarvense_21246	3.897402551	4.672669272	5.517417487	5.892428513	7.792687668	19.14861658	3.175114738	2.324856824	2.15671007
Tarvense_21247	1.441505053	4.067401231	8.925955401	7.784166621	3.285623274	1.119106045	3.144437301	3.692419662	12.77380293
Tarvense_21248	1.561630474	8.619016895	3.273667709	1.334879918	1.962839878	1.027542823	2.592243434	0.638195991	4.327894705
Tarvense_21249	0.53389076	10.07166019	17.0549505	20.82886594	81.42051831	34.03781382	4.969744808	1.504319122	35.37583498
Tarvense_21250	12.50639106	6.29478762	5.701331403	22.5492023	12.33175489	5.96178311	7.393262337	8.775194876	4.906877274
Tarvense_21251	20.07869719	28.66549439	8.919824937	12.63578373	9.775049269	15.18830376	18.34510738	16.43354677	11.34328175
Tarvense_21253	338.4507045	781.1913753	510.6298771	273.2176925	526.0218856	626.5526803	255.041935	346.1187579	528.4276929
Tarvense_21254	19.39358187	3.389501026	1.974009368	9.861524126	4.971105343	2.492554372	17.06432438	8.30794424	4.606530066
Tarvense_21255	11.62547131	19.43297781	36.90539252	1899.17647	1511.524638	0.122084296	0.061354874	24.74149101	0.535558876
Tarvense_21256	0	4.890565766	24.82837869	13.93330281	13.0144818	45.71242981	0.490838993	0.045585428	3.314675209
Tarvense_21257	45.27393649	55.29728817	22.8421084	22.3533146	19.36170858	18.52120504	41.0310721	22.57618318	16.31283389
Tarvense_21258	18.46594668	0	1.410006691	2.322217135	7.984704613	1.851611819	107.9462317	5.561422207	93.38988841
Tarvense_21259	12.47969653	312.0166433	9.011781896	17.20731302	17.71889694	18.55681296	13.88154028	9.333616368	13.99690361
Tarvense_21260	9.569991881	11.47588205	5.468373776	22.58237683	12.93980854	32.67280965	9.448650622	15.64719814	14.14164925
Tarvense_21261	33.92208419	32.95079212	24.98164029	30.5719096	32.57354113	30.87206629	17.82359095	24.82126551	25.98184279
Tarvense_21262	36.15775175	62.58471538	70.68424847	35.31768416	60.59201363	62.44611728	39.77329718	40.33740554	71.48263545
Tarvense_21263	103.9466624	70.33214629	63.53404324	123.975985	92.85438063	120.4310709	119.1665044	116.8240554	89.28634945
Tarvense_21264	0	0.581057319	0.441393399	1.437562988	0.064005648	85.09000725	0.030677437	3.202376312	1.186914267
Tarvense_21265	33.75964793	360.077831	158.7667534	36.56307183	47.07434076	100.4092464	64.3996098	39.93853304	96.07492007
Tarvense_21266	10.37977069	10.36218885	7.503687782	9.589019054	8.549021078	7.345405129	12.91520101	9.846452432	9.263721107
Tarvense_21267	1.48154686	11.91167504	3.539362013	3.285858259	4.832426439	11.61835548	4.003405539	2.974449172	7.078061908
Tarvense_21268	0	0.096842886	2.556403436	2.563127416	0.042670432	0.24620333	0.061354874	0.022792714	0.086847385
Tarvense_21269	25.01945576	10.1927138	19.38048067	39.38290692	30.56984431	29.33146422	30.26329168	20.99778774	20.43446605
Ta14274	0	0	0	0	0	0	0	0	0
Tarvense_21270	0.026694538	0	0.049043711	0	0	0	0	0	0
Tarvense_21271	19.09326832	5.931626796	11.87262417	34.74502857	26.85922353	23.06711553	30.11757386	21.16554211	24.14719178
Tarvense_21272	0	0	0	0	0	0	0	0	0
Tarvense_21273	0.40041807	0.290528659	0.355566905	0.884654147	0.512045186	0.111910604	0.245419497	0.148152641	0.260542156
Tarvense_21274	15.7230829	11.81483215	28.51278748	24.2529514	26.00762838	23.79148235	28.12614803	20.78695513	31.27475669
Tarvense_21275	1.561630474	0.193685773	1.863661018	4.628636875	2.901589385	6.877415328	7.561988241	0.353287066	0.318440413
Tarvense_21276	0	0	0	0	0.042670432	0.122084296	0.782274646	0.022792714	3.502844544
Tarvense_21277	37.13877602	61.20857796	25.75003263	26.88061118	26.26898478	32.10989931	38.18573981	37.50825992	19.33801781
Tarvense_21278	54.98407469	42.17507706	22.13097459	27.62964469	27.05838778	30.21250588	26.34041442	42.45142976	17.0365621
Tarvense_21279	0.226903573	0.14526433	0.478176182	0.458124469	0.725397346	0.824068996	1.917339818	0.37607978	0.882948418
Tarvense_21280	0.840877948	1.50106474	3.261406781	165.7251838	147.4324236	0.305210739	0.997016705	2.074136971	3.02996053
Tarvense_21281	4.244431546	0.024210722	3.065231937	3.751881426	1.642811637	0.264515974	16.02896088	1.766435332	70.9011922
Tarvense_21282	29.68432628	12.61378596	51.54494026	77.09918862	64.33101024	87.73791389	58.19509815	58.05874064	55.25664895
Tarvense_21283	0.066736345	0.387371546	3.138797504	9.004515421	3.448304297	2.01439088	0.398806682	1.527111836	1.360609038
Tarvense_21284	101.8797044	50.30987952	132.4548025	169.5494963	167.5472653	151.6592164	128.8759132	236.6871774	82.78727011
Tarvense_21285	69.71945968	47.40459292	39.40662179	232.0334875	82.48194531	32.17429878	69.45371756	135.4836526	107.7052324
Tarvense_21286	5.632547523	3.437922469	3.898975024	5.916124606	6.677922629	2.095780411	3.850018354	6.245203626	2.15671007
Tarvense_21287	8.875933892	15.30117606	14.11232784	10.92587365	22.52998817	25.10358332	6.196842291	10.10856864	13.15737888
Tarvense_21288	2.389161153	23.33913564	2.611577611	1.224298149	1.866831406	1.485358932	0.751597209	1.105446627	1.172439703
Tarvense_21289	59.46515332	25.61494347	66.73622974	51.62193907	48.82382847	30.22603689	105.1903242	49.36332027	94.8036191
Tarvense_21290	0.800836141	0.774743092	16.13538092	3.791374914	18.51544723	0.020347383	0.920323113	34.61073615	1.100066881
Tarvense_21291	7.614616971	6.657948444	8.505037752	10.87390022	12.28375065	12.36276447	8.94247291	9.134180121	10.52300819
Tarvense_21292	3.543699922	2.057911337	1.422267619	2.419608078	1.824160974	0.457816109	1.181081328	5.510138601	2.286981148
Tarvense_21293	16.37709908	12.97694679	141.6443678	61.90999287	39.26746517	552.4860711	16.70386449	522.312135	39.60240773
Tarvense_21294	109.2207023	96.82690739	71.62833991	49.7657451	60.64535167	93.62339432	82.96973617	107.5246281	55.14808971
Tarvense_21295	4.658196885	12.20220369	8.435518291	6.942955312	8.331401874	7.426794659	6.181503572	7.305064825	10.15144613
Tarvense_21296	0.320334456	32.78131707	7.172642733	7.045638382	6.576580352	6.185604319	0.490838993	1.880398902	2.504099612
Tarvense_21297	68.21789192	38.93084036	32.41789297	58.73866573	39.39547647	45.20476261	52.29736087	58.16130786	39.31291645
Tarvense_21298	61.17720751	14.28432575	22.91567396	30.52649208	23.9061096	17.13585349	68.6357037	59.87645958	26.31475777
Tarvense_21299	51.10001941	10.12008164	15.12998484	19.52558081	14.56128496	8.667984999	37.44181196	36.37717149	21.69737178
Tarvense_21300	29.04365737	14.72011874	51.18937335	20.11269101	31.12808024	10.78411279	84.63904891	41.23008218	79.35679839
Tarvense_21301	50.44600323	125.847331	27.57482651	26.97405278	26.1676425	33.81734993	27.03955321	31.68187241	28.18197655
Tarvense_21302	0.507196222	0.096842886	0.343305977	0.742477587	0.170681729	0.630768861	0.644226179	0.341890709	0.781626468
Tarvense_21303	2.402508422	1.694750513	5.296720788	7.274700617	14.7497816	17.29527523	1.457178261	1.162428412	3.777861264
Tarvense_21304	99.03233146	92.53337802	78.26150182	59.17838623	58.18113421	60.10616828	62.68934268	95.46728244	54.2832345
Tarvense_21305	0	0.048421443	0.024521855	0	0.010667608	0	0	0	0.057898257
Tarvense_21306	0.006673635	0.193685773	0.073565566	0	0.021335216	0	0	0	0.014474564
Tarvense_21307	16.1057491	12.8801039	11.3536191	14.78241282	19.16435783	16.1527697	5.383890208	11.64707684	8.959755258
Tarvense_21308	12.42630745	8.812702668	13.0333662	17.24680651	18.66831406	15.84552422	16.86752862	16.13154331	12.15863395
Tarvense_21309	101.6394535	23.04860698	22.20454015	66.94209523	39.11459835	107.5980784	160.990128	179.8630041	55.69566248
Tarvense_21310	0	0	0	0	0	0	0	0	0
Tarvense_21311	0.053389076	0.096842886	0.441393399	0.252758328	0.021335216	12.10160582	0.122709748	0.205134426	7.382027757
Tarvense_21312	30.87223322	9.539024317	14.86024443	15.56043454	14.95598646	12.59502985	26.48229756	24.2438121	10.17561865
Tarvense_21313	30.7521078	27.23706182	22.44975871	10.1103331	18.60430841	3.113149542	29.72643653	13.99472637	31.79338033
Tarvense_21314	0.079015833	0	2.593186219	0.007898698	0.085340864	0.010173691	0	0	0.028949128
Tarvense_21315	0.002269036	0	1.980139831	0.331745305	0.202684553	0	0	0.068378142	0.057898257
Tarvense_21316	1.494894129	58.66257848	39.1491423	17.86685428	13.48737686	32.37604308	4.785680185	1.595489977	64.2598279
Tarvense_21317	10.09053537	42.85297726	8.361952725	31.10507169	9.846202214	2.095780411	4.877712496	10.82653913	9.95850019
Tarvense_21318	115.780885	83.52698958	137.9578747	61.94158766	92.63217435	25.44440198	88.56315328	79.10781199	187.8750671
Tarvense_21319	0.240250842	0.387371546	0.404610616	0.426529678	6.656587413	0.427295035	0.10737103	0.592610563	0.463186055
Tarvense_21320	0.347028994	0.629478762	0.11034835	0.308049212	0.288025417	0.295037048	0.10737103	0.455854279	0.289491285
Tarvense_21321	1.962048545	0.968428865	3.396276986	1.690321316	2.858918953	0.498510874	0.812952083	1.948777044	1.244812524
Tarvense_21323	15.57626294	15.88223338	13.87937021	22.56397287	29.81596445	24.77293835	9.816779867	18.52477827	8.713687666
Tarvense_21324	0.106778152	0	0.208435772	0.236960932	0.181349337	0.020347383	0.674903616	0.182341712	0.47766062
Tarvense_21325	0	0	0	0.023696093	0	0.010173691	0.046016156	0	0.072372821
Tarvense_21326	35.33022107	70.86478217	57.85931805	43.38754668	49.19367444	34.51933463	57.20314322	32.7151801	87.51799194
Tarvense_21328	82.87759789	114.4198704	270.1143688	83.32596901	98.75762156	5.483619618	201.067592	70.96705231	614.5345596
Tarvense_21329	19.80734721	28.03601563	14.24719804	27.07673585	17.05217144	20.38299055	21.16743159	27.5791839	12.92578586
Tarvense_21330	0.086757249	0	1.005396075	4.794509527	3.040268289	0.203473826	0.030677437	0.182341712	0.144745642
Tarvense_21331	184.421485	101.0071306	318.9373831	108.212159	123.7362525	11.35383951	448.2561031	120.5221733	786.9917551
Tarvense_21333	3.523679019	5.810573188	1.115744425	1.469157779	1.226774924	3.32679706	1.932678536	2.0399479	0.723728211
Tarvense_21334	167.9943336	38.15609727	165.0954765	61.25440096	73.07578193	17.98708624	263.6495637	122.8185392	354.1853494
Tarvense_21335	13.24049086	11.34272308	13.68319537	14.17026374	14.7426343	16.67976691	11.39666788	12.21689468	14.63378444
Tarvense_21336	0	0.774743092	0.453654327	0.387036189	0.16001412	0.101736913	0	0.045585428	0
Tarvense_21337	13.90785431	19.65910595	8.803346124	7.748622481	7.26464107	8.545900704	5.031099682	8.672627663	4.979250095
Tarvense_21338	58.00055749	10.36218885	19.33548306	29.35156079	19.95909463	62.30622903	43.83038823	59.58585248	16.70364712
Tarvense_21339	38.83387919	11.4274606	7.062294383	31.16036258	13.70254252	13.37840408	19.67957589	31.4995307	8.742636795
Tarvense_21340	10.63109977	5.520044528	4.732718111	10.93969637	9.206145732	8.205082045	6.672342566	6.062861914	5.572707228
Tarvense_21341	17.8319514	30.77182717	11.10840054	21.40547087	18.08159562	17.90569671	13.34468513	13.2995486	10.33483886
Tarvense_21342	0	0.338950103	0.024521855	7.677534201	3.125609154	0	0	0.034189071	0.057898257
Tarvense_21343	0.293639918	0	18.03582472	9.1532479	15.72405424	2.889328333	1.104387735	1.230806554	2.315930277
Tarvense_21344	3.149955487	43.19192736	11.42718466	11.59331361	20.62048633	15.85061107	8.589682383	8.689722198	4.979250095
Tarvense_21345	0.053389076	0	0.613046387	0.189568746	0.064005648	0.366252887	0.030677437	0.045585428	0.086847385
Tarvense_21346	0.360376263	1.258957524	0.784699376	0.853059356	2.016177918	16.52207469	0.429484119	0.729366847	0.839524725
Tarvense_21347	1.948701276	0.096842886	0.564002676	1.003134613	0.138678904	15.05706314	0.84362952	6.598490692	12.72314196
Tarvense_21348	53.08208886	54.30464858	64.25952233	51.12037176	93.21355899	97.74882614	44.62033224	75.63762129	58.41210395
Tarvense_21349	0.028963574	1.743171956	190.2672838	10.37888883	19.53239031	94.71706613	29.46567832	0.136756284	721.1300272
Tarvense_21350	0.347028994	15589.36112	0.331045049	2.195837971	0.149346512	5.005456126	0.061354874	16.04607063	81.10098338
Tarvense_21351	0.040041807	2647.59881	0.134870205	0.331745305	0.149346512	0.946153292	0.030677437	3.088412742	14.53969977
Tarvense_21352	329.1614057	300.8908482	217.2084655	300.4230191	216.8884727	167.5963039	324.633701	262.9899693	226.7705371
Tarvense_21353	57.45558849	59.31626796	67.56788847	38.00853352	42.2277264	53.82055658	44.35957402	53.31785614	42.90260838
Tarvense_21354	9.156226542	28.06022635	7.160381805	9.096693224	9.86401712	22.89253498	8.505319431	8.433304166	11.8980918
Tarvense_21355	59.79576517	35.396075	53.56186287	75.34172838	66.94190731	58.32912962	66.75026841	63.62586103	48.08450237
Tarvense_21356	35.26348473	70.88899289	17.31242998	40.81257121	26.61568204	28.33373031	42.78735537	20.51914075	32.42302387
Ta08371	0.093430883	0.435792989	0.049043711	0.497617958	1.066760803	0.651116244	0.061354874	0.262116211	0.246067592
Ta08372	0.240250842	0	0.122609277	0.695085401	1.077428411	0.661289935	0.030677437	0.239323497	0.347389542
Tarvense_21357	0	0	0	0.023696093	0	0.023704701	0	0	0
Tarvense_21358	25.2396857	44.40246344	16.60129617	19.5650743	14.45460888	23.72504814	23.52192488	30.71888024	11.53622769
Tarvense_21359	46.55527431	80.13748855	20.18148707	32.90202543	19.34037336	13.15966971	34.42008441	49.06131681	13.46134473
Tarvense_21360	0.186861766	2.033700616	1.753312668	1.260395198	1.941504662	3.672702564	0.797613364	0.478646993	1.302710781
Tarvense_21361	3.550373557	0.823164535	0.674351026	2.033914668	1.184104492	1.902480276	1.625904165	1.709453547	1.664574886
Tarvense_21362	6.20648009	0.774743092	2.795491527	10.40258492	8.51275121	7.467489424	10.23859463	6.26799634	5.688503742
Tarvense_21363	15.84320832	13.02536823	9.085347462	9.020312817	8.758106195	9.975304333	11.64208737	14.70130051	10.45063537
Tarvense_21364	7.986071467	4.454772777	9.09760839	11.81645182	9.259483773	20.36264316	12.29014823	12.59673526	9.509788699
Tarvense_21365	0.026694538	2.421072162	6.020115525	4.707623852	15.01999211	13.24614609	1.181081328	0.136756284	8.236027047
Tarvense_21366	1.988743083	4.79372288	3.616973686	3.451730912	6.325891564	5.758309284	2.147420596	3.373321667	3.806810392
Tarvense_21367	2.095521235	1.307378967	38.33379061	6.034605072	7.467325623	82.48828917	18.17638147	1.390355552	66.34416515
Tarvense_21368	12.03923665	23.21808203	20.64740233	18.26044639	25.87961709	18.8857284	23.06943269	17.3794444	30.75844899
Tarvense_21369	3.683846247	4.164244118	2.501229261	3.1436817	3.338961314	4.53237948	0.828290801	3.111205456	1.23033796
Tarvense_21370	75.80447962	80.15346763	84.53296637	98.68972598	107.3943304	98.88319272	95.49119228	86.16785514	92.36219435
Tarvense_21371	1.294685094	1.113693194	0.564002676	0.860958053	1.045425587	0.396773961	1.104387735	3.13399817	0.607931698
Tarvense_21372	8.035055945	13.12221112	3.92349688	3.878260589	4.021688228	6.989325933	5.521938675	24.80610835	1.896167914
Tarvense_21373	0.053389076	0.290528659	6.541204954	2.543380672	4.725750359	0.203473826	0.674903616	0.638195991	3.748912135
Tarvense_21374	71.48797282	118.971486	107.2402046	92.97817765	112.889962	141.3143019	84.5470166	89.85742571	74.28346363
Tarvense_21375	27.8690977	12.78326101	27.34186888	17.02169363	17.64070338	16.57294315	17.0413163	17.51620068	24.95414873
Tarvense_21376	104.4624009	44.86246715	93.72253171	113.4331982	103.5643391	119.5815677	117.8677751	125.559363	87.51567601
Tarvense_21377	0	13.50958266	1.74105174	3.98094366	5.163122288	3.491610859	0.030677437	0.558421492	1.809320529
Tarvense_21378	0.293639918	1.840014843	9.923136655	11.69797135	12.85094737	15.67765831	5.460583801	1.162428412	12.94026042
Tarvense_21379	0	0.193685773	0.024521855	0.047392186	0	2.230073136	0	0	0
Tarvense_21380	24.93670269	42.06225509	20.26731357	17.03749102	22.0499458	19.63013739	14.20365337	13.60725024	15.90754609
Tarvense_21381	15.03129394	46.65406055	55.30083025	14.78636217	25.71960297	28.52703044	33.30035795	21.21055772	29.78865318
Tarvense_21382	55.47792364	35.54133933	60.5322003	101.8300112	89.40874323	69.14040617	61.84571316	64.77313229	58.34450773
Tarvense_21383	5.459033026	1.258957524	25.71116549	25.55228718	29.2310595	7.572583656	6.779713595	7.0999304	9.603873366
Tarvense_21384	3.617109902	1.7915934	0.649829171	2.211635367	0.842741035	0.193300135	1.395823387	2.119722399	0.47766062
Tarvense_21385	2.455897498	0	42.49637558	5.916124606	8.064711673	6.979152241	55.23733305	2.210893254	124.3654559
Tarvense_21386	8.36873767	0.242107216	15.80433587	1.650827827	3.712327595	34.47863986	31.50572788	3.658230591	53.33876919
Tarvense_21387	17.04446253	20.67595626	18.99217708	18.74360973	19.72440725	19.23845027	10.84447401	17.430728	16.86286733
Tarvense_21388	0.111182751	0.435792989	0.098087422	0.094784373	0.309360633	0.315384431	0.030677437	0.136756284	0.115796514
Tarvense_21389	245.8410789	902.8541251	552.8902298	401.3223268	557.1246836	545.3115839	227.6061827	219.2839146	490.0628604
Tarvense_21390	26.89474706	46.72669272	6.441033174	7.219409733	5.888519634	61.40331392	17.25605836	16.4791322	12.68695555
Tarvense_21391	51.80075103	44.0150919	56.01404842	45.18055106	44.27057334	65.48805099	40.96971723	66.98778634	38.18390044
Tarvense_21392	3.581472694	45.41931375	28.28596032	104.7479482	80.19192989	10.51959682	23.49891681	20.46785714	65.19343729
Tarvense_21394	0.200209035	4.64845855	0.183913916	1.090020288	0.896079075	0.559553022	0.138048467	7.635559178	0.188169335
Tarvense_21395	9.938376506	32.22447047	30.54810149	15.30056739	26.8482359	44.79272812	14.8938957	12.85509068	32.97305731
Tarvense_21396	5.285518528	0	0.147131133	1.706118711	1.397456652	4.557813709	3.205792175	29.39120466	0
Tarvense_21397	2.29573027	702.0867161	61.61116194	46.41804004	137.8841676	149.1717489	42.5368741	7.441821109	410.8774409
Tarvense_21398	0.240250842	2.711600821	0.159392061	1.271690336	0.608053658	13.80569911	0.153387185	0.205134426	0.463186055
Tarvense_21399	0.200209035	0	0.073565566	0	0	0.002034738	0.153387185	0.296305282	0
Tarvense_21400	0	216.2501655	3.163319359	0.047392186	0.814258521	0.183126444	0	0.843330417	0.405287798
Tarvense_21401	198.8209192	72.89848279	147.977137	348.6155806	205.7363419	121.7587376	279.7115028	192.3659473	205.9339677
Tarvense_21402	440.4409242	554.9581609	354.6391203	206.1222045	229.0522128	449.6356474	341.0129982	498.0891782	274.2317647
Tarvense_21403	69.74615422	36.70345397	79.21172372	43.07949746	48.59095459	10.43820729	91.84824663	45.6993915	100.4028148
Tarvense_21404	34.02886234	71.32478588	292.2085606	37.15152481	62.32368644	69.08953771	102.1865429	60.09105298	119.7553072
Tarvense_21405	97.73537733	71.08267866	53.10820854	185.5897767	93.44824637	90.39833417	115.0787359	102.1341513	68.54429891
Tarvense_21406	0	0.193685773	1.042178859	0	0.234687377	0	0	0	0
Tarvense_21407	0.226903573	0.484214432	0.551741749	6.129389445	4.949770127	0.162779061	0.184064623	0.153850819	0.246067592
Tarvense_21408	9.601091018	3.195815253	4.9043711	271.3979115	245.4314715	3.94739223	7.377923619	10.56442292	5.587181793
Tarvense_21409	54.32565391	120.9649968	108.6297355	61.06222564	123.2303945	162.4341729	29.84408451	42.79525785	98.85403641
Tarvense_21410	0.13347269	1.743171956	1.226092775	7.54325634	1.30144818	8.042302984	0.582871305	2.096929685	0.347389542
Tarvense_21411	1.254643287	0.387371546	1.226092775	6.493835358	5.54000888	0.101736913	0.061354874	17.31106626	0.012013888
Tarvense_21412	52.9552898	34.37922469	56.50656989	67.57138448	66.46453185	67.42440965	58.73962266	53.19340792	68.13177383
Tarvense_21413	2.068826697	17.72224822	7.62629706	6.911360521	13.03581702	16.44068516	6.672342566	0.695177776	22.39215086
Tarvense_21414	82.81980421	35.92871088	47.16165859	38.99982008	33.67763856	34.02082375	104.8861574	32.7151801	130.9550012
Tarvense_21415	3.029830066	3.776872572	4.328107495	223.3291226	206.4377372	0.793547922	2.914356523	3.088412742	4.834504453
Tarvense_21416	40.25536334	53.45727333	23.42450246	22.3612133	21.31388085	18.59750772	30.21727553	26.6503808	39.58793317
Tarvense_21417	12.1660357	27.69706553	15.71850937	8.467403975	9.691521898	11.85743723	10.53769964	12.48277169	12.2599559
Tarvense_21418	0	847.2784137	0.049043711	0.48971926	0	0.447642418	0	1.253599268	1.534303808
Tarvense_21419	2.896357375	1.936857729	2.869057093	4.288992872	3.626986731	0.966500675	2.592243434	5.66398942	0.694779083
Tarvense_21420	0.787488872	1.307378967	1.164788136	1.149497482	1.429459476	0.244168592	1.073710298	1.846209831	0.463186055
Tarvense_21421	2.375813884	531.9758913	5.646157228	20.67879068	11.39300538	6.205951701	3.221130894	140.4239733	8.221552482
Tarvense_21422	42.35755821	28.06022635	24.36650954	23.48022181	28.96607612	13.8158728	38.16273173	25.61331232	31.14926222
Tarvense_21423	0.13347269	5.181094426	0.564002676	7.203612337	7.05480922	3.438707664	0	1.008577593	0.694779083
Tarvense_21424	0.026694538	0.581057319	0.367827832	0.458124469	1.322783396	7.813394929	0	0.022792714	0.115796514
Tarvense_21425	96.70990666	147.1043445	68.42419166	42.90375144	53.71140645	25.42741191	103.0685192	81.89991945	43.04011674
Tarvense_21426	9.009406582	6.052680404	10.1643091	8.48715072	10.79561933	11.64887655	12.48571689	9.823659718	17.34052795
Tarvense_21427	0	0	0	0	0	0	0	0	0
Tarvense_21428	0	0	0	0	0	0	0	0	0
Tarvense_21429	0.053389076	205.3916568	1.900443801	0.126379164	0.042670432	0.264515974	0.245419497	5.43606228	1.650100322
Tarvense_21430	0	0	0	4.794509527	0.384033889	0	0	0	0
Tarvense_21431	0.440459877	22.80649976	176.4960549	29.35266661	69.65307989	23.48087955	40.34082977	16.27399777	40.7144885
Tarvense_21432	153.0303099	176.8109	120.1672685	204.9373999	119.0789882	116.7939763	82.80346447	101.3421045	95.93741171
Tarvense_21433	7.914930524	5.084251539	6.185638049	55.19215045	43.17180971	11.95408729	5.844051764	6.689661548	5.905622206
Tarvense_21434	153.0464601	143.6664221	175.9770499	156.2678361	216.0315438	186.9347615	100.6986872	127.3257984	128.7150624
Tarvense_21435	22.30328652	18.0369876	18.31782606	14.79094341	17.43087153	3.581139342	37.0199972	15.14575843	13.21527714
Tarvense_21437	0.427112608	1.388242777	7.139906056	5.780819914	15.59604294	11.43522904	1.855984944	0.250719854	10.12495768
Tarvense_21438	121.0530563	167.0539792	140.3631009	59.70230685	82.77349104	96.78568279	94.76260315	117.3178596	96.89997023
Tarvense_21439	0.080083614	1.743171956	1.25061463	2.274824949	3.701659987	0.732505775	0.782274646	0.273512568	2.229082891
Tarvense_21440	54.20325945	134.4019473	113.8365837	34.61864941	32.09883257	39.28062216	95.46051485	29.25444837	43.56843833
Tarvense_21441	0.240250842	14.13906142	0.613046387	0.394934887	0.341363457	2.472206989	0.337451808	0.045585428	1.635625758
Tarvense_21442	109.8346767	32.5876313	79.62038044	91.47481851	89.93326952	50.27838247	95.07704688	101.9689041	44.5045084
Tarvense_21443	31.53959667	24.74335749	18.4465658	25.55228718	23.21623539	16.8679802	31.72046994	32.25169026	17.55764641
Tarvense_21444	1.21460148	0	29.62853191	11.09767032	6.357894388	0.040694765	20.09372129	0.296305282	134.8305658
Tarvense_21445	9.663422764	8.425331122	6.657683768	9.012414119	6.517908508	10.88584971	10.99786119	9.591971781	13.6350395
Tarvense_21446	0	0	0.012260928	0.114373143	0	0	0.092032311	0.022792714	0.246067592
Tarvense_21447	0.026694538	0	0.049043711	0.01958877	0.021335216	0	0	0	0
Tarvense_21448	2.335772077	0.774743092	0.625307315	0.781971076	1.098763627	0.427295035	0.766935927	1.686660833	0.680304519
Tarvense_21449	158.6879503	160.6018218	109.8149994	95.22962245	98.7980518	145.4837858	124.9338625	134.4200306	120.0762082
Tarvense_21450	5.098656762	0.774743092	2.084357717	20.04689486	9.935063389	0.244168592	0.613548742	2.461613108	0.231593028
Tarvense_21451	11.54765673	0.484214432	14.93381	14.42697142	12.18240837	9.776917353	22.96973102	4.307822939	18.67942514
Tarvense_21452	6.20648009	4.551615664	6.032376453	5.434304044	8.736770979	10.67728903	4.386873503	5.32209871	6.325384568
Tarvense_21453	36.50478075	46.38774262	41.90785105	24.27269815	28.42736191	42.38359801	36.06132729	43.40302556	23.83960729
Tarvense_21454	1.601672281	37.96241149	4.309716104	7.670741321	5.504485745	0.162779061	3.926711947	1.937380687	4.89240271
Tarvense_21455	10.4242171	2.723706182	7.430122216	11.76116093	8.56256894	5.910914653	6.488277943	9.812263361	10.14666952
Tarvense_21456	74.91822096	68.80687083	85.79584192	44.46042679	54.65548976	19.39105564	90.60581043	68.34395282	99.89866571
Tarvense_21457	6.032965593	7.456902258	5.370286354	5.110457437	8.288731442	5.219103644	2.392840093	5.948898344	2.750167204
Tarvense_21458	24.82592036	17.1411909	17.04268957	25.23633927	22.25796416	20.57120384	29.36597665	19.19716334	21.7697446
Tarvense_21459	77.84127287	31.18340944	33.53976786	69.6783621	34.66972611	40.62863626	71.28163265	81.61831547	46.56944973
Tarvense_21460	51.01326216	26.34126512	38.58513963	30.94314839	31.16008306	23.23671096	39.24411139	48.42881899	49.691179
Tarvense_21461	33.96879963	68.37107784	20.86809903	40.7598869	23.74076168	35.12466926	33.37198977	45.97290406	28.86705768
Tarvense_21462	0	0	0	0.00260657	0.021335216	0	0	0	0
Tarvense_21463	28.00257039	92.48495657	20.45122749	23.72508144	23.07403618	32.11834348	19.68724525	18.48489102	24.88177591
Tarvense_21464	3.603762633	25.95389357	9.698393849	13.22242001	11.01430529	11.29279736	6.825729751	5.812142061	6.325384568
Tarvense_21465	6.153091014	7.166373598	10.89996477	55.03417649	15.76672467	20.54973735	5.383890208	25.40247971	11.56517682
Tarvense_21466	55.23994184	16.94750513	18.67339296	38.19415291	79.71903483	10.72307064	72.51379191	254.4578587	36.41076632
Tarvense_21467	0.53389076	1.452643297	1.47131133	50.32260329	53.90342339	0.946153292	0.276096934	1.071257556	0.492135184
Tarvense_21468	14.45509234	0.338950103	1.042178859	3.38854133	3.285623274	1.475185241	15.967606	4.296426582	1.215863395
Tarvense_21469	0.760794334	0.193685773	0.049043711	0.292251816	0.437371929	0.050868457	0.030677437	0.370381602	0.014474564
Tarvense_21470	0	0	0	0.039493489	0.021335216	0	0	0.005698178	0.028949128
Tarvense_21471	12.67990556	21.98333523	12.61036419	10.93574702	12.95580996	10.8960234	8.374940324	11.88070215	9.372280339
Tarvense_21472	37.51917319	11.96009648	13.74450001	30.3941889	16.83881928	14.58907334	19.74093076	40.84454342	11.21778728
Tarvense_21473	0.053389076	0.290528659	0.294262266	0.17377135	0.448039537	0.223821209	0.184064623	0.512836064	0.144745642
Tarvense_21474	16.28366819	26.24442223	18.61208832	6.176781631	8.811444235	7.58957372	14.17297593	12.39638731	18.03530703
Tarvense_21475	17.07115707	12.15378225	16.18442463	17.65358944	17.43087153	16.77133013	23.41455385	18.99772709	16.05952901
Tarvense_21476	1.241296018	2.905286594	1.655225246	11.54789609	10.63293831	0.77320054	2.20877547	3.567059735	0.940846675
Tarvense_21477	12.1460148	14.62327586	15.16676763	38.49035408	35.15328878	24.36293859	12.43970074	17.44782254	17.78923944
Tarvense_21478	1.975395814	0.096842886	46.28500225	2.488089788	9.014128788	4.038955452	13.54408847	0.467250636	40.12349204
Tarvense_21479	44.51314215	24.16230017	27.48900001	28.92503112	24.02345329	17.31562262	50.40563671	47.30627783	59.59178093
Tarvense_21480	32.24700193	53.36043044	63.62195409	36.70524839	52.34595262	58.43768291	35.52447214	30.10347697	82.76555826
Tarvense_21481	27.29516513	94.54625741	17.64960549	23.30005251	23.1113728	20.71363551	35.66252061	31.32858534	20.65997976
Tarvense_21482	256.2442073	116.8167318	328.7175573	151.3680369	202.1849885	74.05429907	328.3482785	139.8883446	547.5173272
Tarvense_21483	71.10757566	2.324229275	23.89654818	21.73721618	20.12977636	1.877046047	76.45584257	69.66216943	21.95791394
Tarvense_21484	9.209615618	35.63818222	14.33792891	6.87976573	11.03030671	16.26773241	8.328924168	10.47325207	9.393992185
Ta05356	6.780412658	25.37283625	16.53177671	3.819020356	9.355492245	27.84539313	7.055810529	6.53011255	9.032128079
Tarvense_21485	12.69325283	11.52430349	26.23838538	19.58087169	21.66591191	0.325558122	12.94587845	9.869245146	16.21151194
Tarvense_21486	0	0.387371546	0	0	0	49.29835079	0	0	0.246067592
Tarvense_21487	0	0.290528659	0.049043711	0	0	73.51845075	0	0.045585428	0.27501672
Tarvense_21488	0.026694538	0.484214432	21.80397564	4.762914736	1.30144818	133.8298224	0.030677437	5.732367562	5.312165072
Tarvense_21489	57.06184406	73.28585433	34.09764007	34.51051624	26.74369334	59.40418358	38.06303006	47.63677218	45.32709788
Tarvense_21490	3.069871873	78.26115762	8.11673417	57.69208828	26.13563968	4.705332233	1.012355424	24.36541123	0.969795803
Tarvense_21491	0.026694538	0.048421443	0	0.17377135	0	0.010173691	0	0	0
Tarvense_21492	0	0	0.809221231	0	0.085340864	0	0.030677437	0	0
Tarvense_21493	0.213556304	0.193685773	0.073565566	0.233011583	0.074673256	0.020347383	0.061354874	0.205134426	0
Tarvense_21494	131.2192707	0.774743092	7.332034794	14.61259082	7.88869614	2.604464976	84.12520184	66.0951097	5.109521173
Tarvense_21495	11.21170597	25.56652203	16.47868689	17.86685428	23.31939116	31.84029649	9.003827784	9.527354437	14.70615726
Tarvense_21496	22.32330742	22.5159711	21.58842853	57.67234153	39.67283427	173.4110771	48.75672447	52.65880481	44.42243762
Tarvense_21497	0.053389076	0.096842886	0.049043711	0.252758328	0.128011296	0.142431678	0.092032311	0.934501272	0.028949128
Tarvense_21498	24.25198779	17.79488039	13.06401852	41.77226299	14.30526237	98.29311863	5.583293549	96.91838057	7.613620785
Tarvense_21499	24.25198779	85.53647947	43.78070776	25.35087039	32.41352701	47.56536421	24.17382042	26.0406757	36.76539314
Tarvense_21500	0.173514497	0.532635876	0.649829171	1.137412474	0.49070997	2.919849407	0.030677437	0.341890709	0.246067592
Tarvense_21501	8.755808471	3.29265814	10.34209256	11.18060665	12.32108728	11.42505535	7.163181559	10.13136136	7.780078273
Tarvense_21502	0.654016182	0.677900205	1.103483497	1.358576011	1.749487717	2.217864706	0.52151643	0.250719854	3.546268236
Tarvense_21503	35.85076456	21.78964945	27.76487089	59.86683673	43.09713645	36.36077276	49.02254446	37.90268783	32.47368485
Tarvense_21504	12.97354548	5.907416074	6.547335418	5.102558739	3.989685404	1.526053697	6.503616662	5.268877723	8.626840281
Tarvense_21506	0.13347269	1.258957524	9.171173956	0.616098424	3.189614802	1.536227388	0.122709748	0.558421492	1.042168625
Tarvense_21507	0.40041807	16.02749771	3.341102812	3.499123098	4.587071454	3.550618269	0.506177712	0.387476137	1.563252937
Tarvense_21508	38.5469129	53.11832323	21.92253882	19.24912639	19.3830438	20.68311444	27.64037081	31.3080719	26.85031665
Tarvense_21509	0.186861766	3.873715459	1.569398752	1.832497875	5.419144881	3.214886455	0.368129245	0.296305282	1.954066171
Tarvense_21510	0.013347269	4.261087004	0.637568243	0.616098424	0	16.09477966	0.030677437	0	1.476405551
Tarvense_21511	38.76273824	29.63392326	43.61212	33.90516004	47.60420085	36.11660416	36.84360194	45.6993915	36.32391893
Tarvense_21512	15.7230829	2.711600821	14.86024443	9.718004788	19.26570011	10.03125964	23.83636861	16.99196826	21.74079547
Tarvense_21513	0.293639918	15.39801895	19.25370267	15.50514366	37.30462529	0.264515974	0.184064623	11.57869869	0.694779083
Tarvense_21514	66.32925335	104.3724209	71.02755445	56.92986395	61.15206305	73.74908833	78.9177069	64.54896594	91.50819506
Tarvense_21515	0	325.8278915	0	0.110581768	0.021335216	0.101736913	0	0.296305282	1.157965138
Tarvense_21516	66.65626144	33.53184944	47.52703423	46.31006484	45.90271737	76.78084835	64.95180367	55.75975355	36.43247817
Tarvense_21517	0	0	0.049043711	0.015797395	0	0.064399466	0	1.253599268	0.028949128
Tarvense_21518	286.3656566	34.06448531	121.1686185	163.1055017	122.3886136	266.5142906	282.3884159	460.8126063	228.757171
Tarvense_21519	1.147865135	0.290528659	0.183913916	0.695085401	0.10667608	6.226299084	0.552193868	6.279392697	0.086847385
Tarvense_21520	0.347028994	0.096842886	0.196174844	0.955742426	0.074673256	1.994043498	0.092032311	0.193738069	0.028949128
Tarvense_21521	1.8953122	4.93898721	7.319773866	497.7456794	465.5192666	0.020347383	0.046016156	7.977449887	0.086847385
Tarvense_21522	11.81233307	9.73271009	16.21912305	8.609580535	15.22267666	0.732505775	10.67574811	12.49040725	8.699213102
Tarvense_21523	13.29387994	22.48352874	12.89849599	10.81529188	12.63044791	14.0498677	11.04387735	13.72691198	12.37575242
Tarvense_21524	0.093430883	0	0.416871543	0.537111446	0.49070997	0.671463627	0.490838993	0.170945355	0.882948418
Tarvense_21525	0	0	0	0.142176559	0	0	0	0	0
Tarvense_21526	6.259869166	42.9013987	10.83866013	11.19245469	8.958123846	55.37540182	4.985083526	12.19410197	8.438670946
Tarvense_21527	3.336817253	1.840014843	29.13196433	24.13842029	39.01677638	20.02691135	13.05324948	5.02009525	6.969502676
Tarvense_21528	0	0	0	0	0	0	0	0	0
Tarvense_21529	0	0	0	0	0.021335216	9.776917353	0	0	0.003618641
Tarvense_21530	10.8313088	5.520044528	6.841597684	12.74849815	10.67294184	7.101236537	8.436295198	9.584336222	4.733182503
Tarvense_21531	29.88453532	0.096842886	8.447779219	31.18540145	12.16107316	5.005456126	10.32295758	74.65753459	0.390813234
Tarvense_21532	18.48596758	0.290528659	5.051502233	21.08952296	8.427410346	4.023694915	7.669359271	49.31203666	0.419762363
Tarvense_21533	36.75170522	10.7495604	6.841597684	16.78078334	7.371317151	11.14019199	28.25391955	25.27711979	26.41607972
Tarvense_21534	1.201254211	5.665308858	10.55052833	4.510156408	8.112715909	6.907936402	1.733275195	4.968811644	2.098811813
Tarvense_21535	45.31397829	111.4661623	54.92895632	27.7599732	41.44365721	46.74811159	31.63871457	44.01273066	37.35885028
Tarvense_21536	0.40041807	7.844273804	1.422267619	1.176905963	2.634899184	2.828286185	0.245419497	0.322858793	0.868473854
Tarvense_21537	2.255688463	0.742300725	4.806283678	12.10870363	11.92638578	5.442924853	2.960372679	1.253599268	7.121485601
Tarvense_21538	0	0	0	0	0	0	0	0	0
Tarvense_21539	11.81233307	20.28858471	9.88843823	8.55428965	7.67534398	9.593790909	10.27694142	12.71833439	10.71117753
Tarvense_21540	16.51057177	8.376909679	11.08387869	18.5145475	13.45185373	16.78659067	20.07838257	14.85708871	31.41950234
Tarvense_21541	0.026694538	0.096842886	0.049043711	0.015797395	0	0	0	0.045585428	0
Tarvense_21542	18.51266212	11.62114638	11.83179528	15.58018129	12.25708163	22.1379523	20.82997978	25.84693763	5.963520463
Tarvense_21543	2.602717457	7.989538133	7.350426186	26.57121919	29.93330814	6.229656402	6.488277943	4.615524578	7.59914622
Tarvense_21544	9.730159109	8.255856071	9.453175294	14.79426086	14.28392716	12.50855347	14.92457314	9.504561723	12.48908825
Tarvense_21545	0.53389076	147.9517198	6.277595007	7.748622481	11.98505763	1.261537723	3.988066821	1.447337337	19.93147494
Tarvense_21546	68.80517175	25.71178636	20.40218377	40.50057265	21.46856117	37.80035008	48.81547176	59.80808144	19.60579725
Tarvense_21547	132.6985485	4846.841203	1717.739671	169.2941314	372.3741936	216.8013619	688.3940188	921.2811565	796.9996136
Tarvense_21548	6.713676313	6.924266382	5.762636042	9.944460452	7.680677784	5.442924853	6.457600506	8.285151526	6.788570624
Tarvense_21549	16.19023731	41.06138386	66.06800918	43.50073501	33.9976668	18.45843336	49.29864139	43.12381482	109.1044886
Tarvense_21550	1.034413348	0.387371546	0.472045718	0.090835024	0.234687377	15.5522167	1.57988801	0.153850819	0.810575597
Tarvense_21551	81.74534906	38.93084036	47.09422348	58.81765271	42.55223503	41.54935533	67.93012264	77.77443822	36.40352904
Tarvense_21552	0.040041807	0	0	0.015797395	0	0.396773961	0	0.022792714	0
Tarvense_21553	0	0	0	0.07108828	0.021335216	0.101736913	0	0.022792714	0
Tarvense_21554	0.53389076	2.421072162	3.776365747	1.974674435	3.114941546	3.998260686	3.343840642	1.800624403	5.06609748
Tarvense_21555	24.6791004	18.54541276	34.06085729	34.25072807	39.19993921	41.46287895	25.52868943	29.91167628	24.46925083
Tarvense_21556	0.013347269	0	0	0.157973955	0	0	0	0	0
Tarvense_21557	1.054434252	32.90237068	10.83866013	14.65603365	17.48154266	4.781634917	1.717936477	9.151274656	3.483593373
Tarvense_21558	0	19.07804863	0.073565566	0.078986977	0	0.020347383	0	0.250719854	0.296728567
Tarvense_21559	61.76221831	24.98546471	50.73571903	121.1186311	90.82401479	69.9797357	102.7924223	42.83320772	97.91318973
Tarvense_21560	13.8277707	14.86538307	10.21335281	8.319303393	11.30766451	7.609921103	7.285891307	10.63280106	7.22280755
Ta15945	0.213556304	0.581057319	0.809221231	37.84266086	41.36898395	4.934240287	0	0.854726774	0
Tarvense_21562	342.4375337	42.65929149	212.0548298	182.0476057	148.2904193	83.71421898	420.5160306	312.8306829	502.8318868
Tarvense_21563	10.38417529	15.0106474	7.528209638	3.777552193	6.352560584	6.921467412	4.10310721	7.213893969	4.718707939
Tarvense_21564	0.026694538	0.096842886	2.893578949	0.236960932	0.469374753	0.061042148	0	0.068378142	0
Tarvense_21565	285.0576243	217.5333337	220.8601376	140.1860875	136.6733941	80.99275655	248.7211558	308.5931755	168.6456085
Tarvense_21566	19.7272636	28.18127996	4.634630689	14.85745045	8.470080778	3.672702564	16.81123552	27.84699828	5.616130921
Tarvense_21567	13.77438162	14.72011874	8.668475919	10.16562399	8.598092075	8.83076406	15.76820266	12.58727629	15.14039418
Tarvense_21568	18.87303838	12.03272864	18.99217708	25.32322495	26.12497207	15.67765831	17.2867358	19.1800688	16.77601994
Tarvense_21569	0.026694538	5.326358756	9.808742199	1.911484853	2.960261229	5.356448477	19.02001099	0.524232421	13.04158237
Tarvense_21570	0.213556304	0.290528659	7.577253349	4.111272173	7.638007352	33.94960791	8.236891857	7.447519287	4.993724659
Tarvense_21571	58.6212055	32.34552408	28.29209078	29.46609191	28.62119235	28.21164601	47.6047867	32.68475182	35.53505518
Tarvense_21572	78.5620254	43.82140613	48.62070899	42.0645148	30.42935191	16.93410919	76.28711667	61.08823422	76.7405209
Tarvense_21573	0.053389076	0	0	0	0.05333804	0.142431678	0.030677437	0	0
Tarvense_21574	1.027739714	1.35580041	0.502698038	0.718781494	1.24811014	0.590074096	0.299105012	0.83193406	0.419762363
Tarvense_21575	1.241296018	0.920007421	1.054439786	1.01103331	1.226774924	0.4679898	0.52151643	0.991483057	0.607931698
Tarvense_21576	72.62689529	0.205791134	4.279063784	0.726680192	0.842741035	0.264515974	9.632715244	20.04619193	0.636880826
Tarvense_21577	0.106778152	0.096842886	0.318784121	2.037864016	0.10667608	0.325558122	0.030677437	0.11396357	0.028949128
Tarvense_21578	2.56267565	51.32672983	5.014719449	1.911484853	6.357894388	10.80446018	3.313163205	0.752159561	2.63437069
Tarvense_21579	37.61260407	43.91824901	37.26095943	21.62663441	35.08042902	10.14317024	31.1836148	19.53335587	44.24874285
Tarvense_21580	50.03891152	77.83747	28.51891794	24.56494997	26.90370746	38.91436928	39.29012754	30.50234946	43.35131987
Tarvense_21581	36.39132896	70.34037794	18.88182873	18.98057066	22.7113375	32.19973301	38.41582059	28.30855074	22.46814233
Tarvense_21582	56.8950032	38.3013616	77.30208423	106.9035818	125.5284106	119.83591	62.32382102	72.77713568	69.75770163
Tarvense_21583	85.05547177	28.85918017	62.78208054	129.1818587	97.89130511	66.13998113	77.49120607	80.05712852	61.82086382
Tarvense_21584	10.10388264	3.486343913	16.09246767	10.02344743	12.64644932	7.538705264	15.63015419	11.94338212	21.00838252
Tarvense_21585	3.763929861	2.517915048	2.501229261	4.881395202	2.645566792	3.398012899	4.026413617	5.310702353	3.242302387
Tarvense_21586	1.601672281	0.920007421	0.674351026	1.279589034	0.853408643	0.85459007	0.613548742	1.367562838	1.042168625
Tarvense_21587	0.106778152	0.096842886	0.024521855	10.29460972	0.149346512	0.111910604	0.245419497	0.170945355	0.217118463
Tarvense_21588	3.37685906	4.164244118	4.699981434	4.514105757	4.939102519	2.807938803	2.42351753	3.817779589	3.126505874
Tarvense_21589	0	0	0	1.548144757	0	0	0	0	0
Tarvense_21590	119.0543028	95.36603245	81.43708211	130.6892462	89.30569414	165.6124341	112.6731646	136.5252796	70.27400933
Tarvense_21591	0.894267024	3.341079583	1.25061463	0.505516655	0.170681729	2.16699625	0.429484119	0.729366847	1.418507294
Tarvense_21592	0.273619015	0.096842886	0	0.015797395	0	1.220842958	0.015338719	0	0.028949128
Tarvense_21593	0	0	0.049043711	0.07108828	0	0.081389531	0	0	0
Tarvense_21594	0	0.193685773	0	0.140833781	0.042670432	2.126301485	0	0	0.463186055
Tarvense_21595	8.328695863	7.311637928	7.534340102	8.649074023	9.472835933	8.108431977	2.83766293	6.062861914	4.067352548
Tarvense_21596	7.487817915	7.771641639	20.81905532	14.48621165	16.17209378	13.01215119	10.27694142	15.74976535	26.09040202
Tarvense_21597	57.62016032	31.57078099	20.84357717	37.59385188	20.17244679	36.78298095	24.86406276	34.22326002	31.67034653
Tarvense_21598	98.17583721	47.06564282	140.9148426	127.8562203	83.38335819	114.6981959	105.5763997	108.0163809	158.8293933
Tarvense_21599	587.4480121	121.0536081	275.4417419	242.4347297	210.0825388	36.56424658	809.2554515	515.5495368	465.8252026
Tarvense_21600	0	0	0	0	0	0	0	0	0
Tarvense_21601	2.002090352	0.920007421	0.735655665	2.33801453	1.482797517	1.068237588	0.812952083	1.242202911	0.347389542
Tarvense_21602	3.136608218	7.166373598	5.909767175	14.64813496	8.214058185	1.994043498	2.10140444	10.33649578	2.475150483
Tarvense_21603	346.6530017	8.376909679	62.27447813	93.16379704	67.92066035	8.952848356	387.6677047	442.897761	94.33073508
Tarvense_21604	16.12350097	14.18748287	19.04122079	14.71527389	14.59328779	16.69502745	13.57476591	19.68150851	7.382027757
Tarvense_21605	5.325560335	0.677900205	11.3536191	1.611334339	3.210950018	3.804960551	1.99403341	1.401751909	5.26874138
Tarvense_21607	2.02878489	0.096842886	15.77981401	19.34391076	13.69720871	11.32331843	10.21558655	2.222289611	18.16557811
Tarvense_21608	15.86322922	2.227386389	5.456112848	7.78811597	5.872518222	5.320840557	6.120148698	10.439063	2.504099612
Tarvense_21609	15.45613751	23.87177151	15.30163783	10.19721878	9.803531782	16.31860087	13.36002385	14.62152601	15.89307152
Tarvense_21610	6.593550891	7.602166587	9.440914367	7.61434462	8.95012314	5.661659216	12.08476279	5.185342427	14.31534402
Tarvense_21611	2.389161153	4.745301437	13.80580465	12.44044894	30.76004776	1.465011549	2.500211122	17.34810442	0.911897546
Tarvense_21612	0.004404599	0.012105361	0	0	0	0	0.007669359	0.002849089	0
Tarvense_21613	49.20243817	43.04666303	58.11802362	49.32997394	47.86555724	44.74562393	35.83124651	45.15236636	63.05120178
Tarvense_21614	1.147865135	0.532635876	1.311919269	7.906596436	6.34722678	1.963522424	0.506177712	1.641075405	0.984270368
Tarvense_21615	12.17270934	340.2816923	133.8239803	33.20478251	63.98964679	59.59748372	23.19214244	31.0712556	32.30722736
Tarvense_21616	15.9366392	16.02749771	8.864650763	15.75000329	14.11324543	16.08460597	9.218569844	8.974631123	8.474857356
Tarvense_21617	187.6248295	46.03281344	44.05964387	180.6787614	85.94891792	68.99797449	151.8072974	138.9500825	182.0538316
Tarvense_21619	141.5834251	45.41931375	51.25067799	59.08225908	35.55513757	42.26151372	117.5406002	105.8123255	77.84420643
Tarvense_21620	0.654016182	7.166373598	3.396276986	3.262162166	7.766018648	4.374687265	0.52151643	1.025672128	2.740469246
Tarvense_21621	22.36334923	7.94111669	22.67045541	34.98728163	37.61665283	37.69352632	17.93863133	23.01494292	22.48623553
Tarvense_21622	1390.442807	905.9288868	2530.314634	685.5669173	798.3344493	60.99127943	3899.752922	766.4559487	5430.07632
Tarvense_21623	71.00747114	4.454772777	27.97943712	13.75558211	17.63355608	8.495032247	69.59943538	44.09375876	79.82244512
Tarvense_21624	43.27184613	110.6187871	48.98449072	100.4832833	95.72578068	46.56498514	38.25476404	37.81311247	38.35759521
Tarvense_21625	30.32499519	16.85066224	40.34458276	61.39657752	78.83308998	71.21075235	26.19853127	31.08926185	33.19741306
Tarvense_21626	16.39044635	24.16230017	18.96765523	18.32434686	19.94842702	15.5759214	15.43075085	15.12296571	26.64767275
Tarvense_21627	14.36166146	41.83612695	24.05594024	36.93273088	27.87445979	16.43051147	15.44608957	20.49634803	15.57101247
Tarvense_21628	0	0	0	0	0	0	0	0	0
Tarvense_21629	4.297820622	20.43384904	5.689070476	14.96803221	15.32935274	7.884610768	3.267147049	5.211895938	3.795954469
Tarvense_21630	17.71182598	8.957966998	14.90928814	24.13052159	15.69205142	16.96971711	14.21899209	21.09465677	11.53622769
Tarvense_21631	12.1416102	15.59170472	45.84360885	14.98382961	14.65729344	0.732505775	41.59860469	9.572939865	157.6859027
Tarvense_21632	3.750582592	5.713730301	3.359494203	3.546515284	5.035110992	3.387839208	1.855984944	3.646834234	1.736947708
Tarvense_21633	53.26668159	5.277937312	24.25616119	23.0641974	19.40437901	24.75259097	67.04553875	53.06143811	10.69670297
Tarvense_21634	73.91717578	39.12452613	50.36997555	41.3591611	37.16594639	12.41699025	113.4835091	69.2462024	98.28229112
Tarvense_21635	27.735625	4.745301437	26.07286286	24.82165764	19.06834936	43.5739199	15.45759361	66.54902659	15.01012311
Tarvense_21636	0	0	0	0	0	0	0	0	0
Tarvense_21638	0.68071072	1.210536081	10.76509456	4.22580329	8.800776627	11.007934	3.78866348	3.008638243	9.936788344
Tarvense_21640	11.67886038	7.069530712	18.36686977	13.30930569	15.2653471	37.6019631	9.671062041	11.51032055	14.64102172
Tarvense_21642	45.12711653	66.79738094	101.2630023	127.8206761	141.0809297	65.57452736	61.62330174	73.489408	32.89344721
Tarvense_21643	26.56773897	29.60971254	43.93090412	35.21634387	45.88404905	60.05529983	55.51849176	35.17485582	93.96525234
Tarvense_21644	5.612526619	9.103231328	3.92349688	4.194208499	4.715082751	3.71339733	5.376220849	5.185342427	7.70046817
Tarvense_21645	0.026694538	0.096842886	0.11034835	0.363340096	1.536135557	0.010173691	0.030677437	0.091170856	0.057898257
Tarvense_21646	0	0	0	0.003949349	0.021335216	2.238212089	0	0	0
Tarvense_21647	0	0	0.613046387	0.284353119	0.341363457	3.967739612	0.092032311	0.273512568	0.028949128
Tarvense_21648	65.80644082	42.70771293	152.499335	99.06151768	137.2059211	68.48928992	95.75961986	57.51365289	215.772329
Tarvense_21649	16.77751715	19.94963461	9.502219005	9.541626868	8.95012314	7.737092244	13.74349181	9.350710903	15.37922449
Tarvense_21650	0.080083614	1.694750513	1.96174844	0.189568746	0.49070997	3.632007799	7.086487966	0.820537703	8.615984358
Tarvense_21651	0.013347269	0	0	2.322217135	0.010667608	0	0	0	0
Tarvense_21652	0	0	0	0	0	0.020347383	0.030677437	0.068378142	0
Tarvense_21653	29.07035191	0.774743092	21.13379333	4.707623852	5.040444796	37.75456847	7.101826685	25.47085785	3.083082181
Tarvense_21654	75.43876445	22.95176409	36.28621567	46.15074811	28.13048238	10.17369131	87.80649429	67.47213151	105.7197565
Tarvense_21655	24.49223864	29.53708037	13.62189073	12.38515805	12.53443944	22.44316304	13.98891131	17.19710269	10.30588973
Tarvense_21657	121.0263618	151.2685887	59.47776051	453.0614036	141.8845206	92.76748167	124.7447361	367.5003749	63.23937112
Tarvense_21658	0.840877948	0.193685773	2.525751116	3.096289513	6.720593061	0.162779061	14.19859159	13.51231858	2.330404841
Tarvense_21659	0.160167228	0.387371546	0.085826494	0.268555723	0.661391698	0.2339949	0.506177712	0.068378142	0.578982569
Tarvense_21660	15.61630474	137.8074274	37.13835015	19.63616258	40.20621468	49.02701844	12.85384614	13.47049395	35.59295344
Tarvense_21661	123.2219875	267.1895238	89.89712226	56.45199273	75.74183053	64.8547387	147.0906415	162.2670289	38.59396484
Ta12762	8.221917711	293.0223637	28.1020464	4.518055106	17.53754761	10.40259937	10.90582888	53.15146933	6.325384568
Tarvense_21663	69.76617512	34.79080696	74.84070298	89.39611822	55.66176522	56.50468156	179.5806549	80.54284126	326.0275454
Tarvense_21664	3.403553598	6.44005195	3.825409458	2.788240302	3.045602093	2.207691015	6.365568195	3.202376312	11.05856707
Tarvense_21665	0.453807146	0.193685773	0.49043711	0.379137491	0.522712794	0.417121344	1.181081328	1.527111836	1.519829244
Tarvense_21666	10.52432162	74.66586546	7.614036132	7.993482111	3.95768258	2.01439088	2.20877547	33.55087495	1.331659909
Tarvense_21667	129.4996085	162.8171029	196.6101069	92.33048443	135.4626206	110.1047742	98.35953265	143.6539288	132.3047543
Tarvense_21668	0.053389076	0	1.164788136	0.351492049	0.05333804	0.020347383	0.184064623	0.142454462	0.173694771
Tarvense_21669	0.720752527	1.936857729	0.061304639	1.91938355	0.760067072	1.00719544	1.564549291	0.455854279	1.707998579
Tarvense_21670	1.494894129	0.096842886	0.588524532	1.911484853	0.320028241	1.922827658	0.153387185	4.283092844	0.057898257
Tarvense_21671	23.48451982	14.86538307	11.52527208	8.111962577	12.62863442	8.179647816	9.456319981	10.76955735	6.325384568
Tarvense_21672	0.13347269	3.098972367	0	0.126379164	0.021335216	15.00619469	0.061354874	0.091170856	0.173694771
Tarvense_21673	67.79077931	1.35580041	27.59934836	6.058301165	10.24090371	0.132257987	62.78398257	17.11732819	77.13017617
Tarvense_21674	71.11424929	7.117952155	21.40144939	59.04276559	46.6174471	24.03870305	66.70041758	54.78228801	32.06839705
Tarvense_21675	18.48369854	33.6044816	22.86049979	23.90935805	26.75969475	27.93695635	13.05324948	17.93786589	18.18005267
Tarvense_21676	19.01985834	6.924266382	15.01142167	10.19721878	12.10773512	5.259798409	13.97357259	20.12596643	10.21904235
Tarvense_21677	591.8446025	181.5562014	174.7887208	213.124795	175.9693418	128.7615946	475.6459926	814.5432189	86.3733434
Tarvense_21678	11.13829599	0.217896495	1.692008029	2.417001508	0.986753743	2.194465216	3.727308606	4.000121301	1.432981859
Tarvense_21679	2.576022919	1.743171956	1.520355041	5.647568883	3.082938722	1.93300135	4.662970437	2.165307827	2.286981148
Ta12782	3.216691832	0.774743092	1.385484836	6.619108705	3.242952842	2.01439088	4.985083526	2.359045895	2.750167204
Tarvense_21680	106.2865722	67.33001681	5.468373776	31.11691974	6.02143803	14.68572341	137.8490635	16.72791467	59.49045898
Tarvense_21681	16.05676462	84.72154658	21.00296923	7.736774435	6.029865441	15.71835308	18.29909122	3.168187241	19.99414981
Tarvense_21682	0.293639918	8.134802463	1.85140009	1.261816964	3.285623274	1.119106045	0.659564897	0.911708559	1.071117753
Tarvense_21683	101.7929471	111.6840588	4.965675738	34.402778	15.1373358	1.688832758	192.4805172	145.064228	8.626840281
Tarvense_21684	0.226903573	3.583186799	0.294262266	0.710882796	0.810738211	5.463272236	0.31060905	0.205134426	0.448711491
Tarvense_21685	0.026694538	0	0	0.126379164	0.10667608	0.050868457	0.061354874	0.022792714	0.043423693
Tarvense_21686	7.167483459	0.290528659	1.47131133	1.690321316	1.386789044	4.384860956	5.67532586	16.93498647	2.692268947
Tarvense_21687	80.05024589	75.48903	64.98904753	54.05339519	55.5142322	71.00727852	74.23939774	126.2944281	54.88754756
Tarvense_21688	238.9338672	121.4894011	435.103543	119.136058	198.639929	19.50296625	347.2532491	98.67535693	763.7386572
Tarvense_21689	0.13347269	0.677900205	0.251349019	13.59523855	8.774107607	0.101736913	0	0.123422546	0
Tarvense_21690	0	0	0	15.37742172	0.128011296	0.020347383	0	0.045585428	0.028949128
Tarvense_21691	59.32861075	28.37496573	33.79724734	128.2314084	60.826701	123.1067517	42.11245176	66.76555738	171.9071621
Tarvense_21692	13.77438162	12.44431091	16.61760321	13.58970946	16.30010507	16.83410181	15.98294472	17.07174276	17.25368056
Tarvense_21693	0.573932567	20.77279915	29.53657495	18.94107718	50.84181989	36.6558098	3.89603451	0.638195991	33.03095557
Tarvense_21694	123.1752721	33.50763872	18.18295585	57.65259479	28.83806482	34.87032698	79.27049742	139.6642922	12.15863395
Tarvense_21695	0.747447065	0.338950103	0.588524532	0.829363263	0.49070997	0.081389531	0.782274646	0.649592348	0.564508005
Tarvense_21696	7.954972331	3.29265814	7.237993478	10.54476148	8.086046889	3.670973037	13.72815309	9.62228609	6.260249029
Tarvense_21697	2.362466615	11.91167504	5.995593669	9.257273749	6.219215483	9.593790909	3.067743708	4.11408487	3.444946287
Tarvense_21698	14.34831419	70.06582836	53.53734102	12.9380669	26.91970887	45.81213199	46.5300027	14.92352947	91.75426265
Tarvense_21699	26.54771806	14.42959008	5.811679753	50.21992022	18.82299437	2.753713028	34.33572146	75.32137238	2.171184634
Tarvense_21700	0.080083614	704.9920027	5.787157898	1.263791638	8.907452708	3.94739223	0.245419497	3.418907094	2.272506584
Tarvense_21701	0.013347269	0	0.049043711	0.236960932	0.064005648	3.072454777	0	0	0
Tarvense_21702	41.24973488	25.4212577	28.6425081	42.41466408	34.09367527	38.98558511	42.64930691	31.46910242	40.68800005
Tarvense_21703	62.2339108	15.0106474	41.41949829	71.78731439	50.8551544	34.56684577	58.1107352	42.97190138	60.54710217
Tarvense_21704	0	0	0	0	0	0	0	0	0
Tarvense_21705	0.53389076	1.985279173	7.368817577	4.431169431	6.315223956	1.709180141	5.36855149	0.883217666	7.932061198
Tarvense_21706	2.02878489	3.970558345	0.085826494	2.661861138	0.736064954	6.34838338	1.319129795	0.182341712	6.33262185
Tarvense_21707	91.06174283	53.69938054	77.78737175	96.50368239	82.3379326	96.84336762	82.6450155	133.4133904	68.37784142
Tarvense_21708	47.02242873	5.665308858	12.43662684	6.70599438	3.509643043	21.23503719	19.48017255	13.4306067	2.229082891
Tarvense_21709	128.578647	25.80862924	43.59985908	124.1167398	82.8659792	32.52529113	95.90533768	136.442884	28.15302743
Tarvense_21710	0.026694538	0.193685773	0.371873939	2.389356066	1.557470773	0.020347383	0	0.045585428	0.10132195
Ta12811	11.75227036	13.26747545	11.31683631	15.68681371	12.89713811	9.878654266	11.38132916	11.27099705	10.72565209
Tarvense_21711	0	0.015979076	0	0	0	0.183126444	0	0	0
Tarvense_21712	0.053389076	0.024210722	0.024521855	0.015797395	0.309360633	409.836167	0.003067744	0.003760798	0
Tarvense_21713	0.120125421	0	0.26974041	0.623997121	0.288025417	6.684115193	0.690242334	0.410268851	0.188169335
Tarvense_21714	43.87647742	23.67808574	30.19253458	25.91562728	25.23956061	16.82728543	29.72950428	33.22801616	33.55203988
Tarvense_21715	869.7097839	1047.630367	304.0219645	1296.291383	711.2094276	3965.550234	984.8288662	2491.887986	820.1263486
Tarvense_21716	24.0784733	18.20646266	23.74941705	24.91509924	25.4884359	23.77998608	19.74599254	24.92383272	18.23071365
Tarvense_21717	55.33110369	2.130543502	2.035314006	1.421765593	0.928081899	11.34366581	6.810391033	17.65295696	0.99150765
Tarvense_21718	61.05935113	28.13285852	21.05201295	23.5815621	16.28410366	44.17335379	26.9654672	51.75085705	9.437415878
Tarvense_21719	7.607943336	0.677900205	1.103483497	7.584724503	4.547921333	2.833373031	6.73369744	2.096929685	2.894912846
Tarvense_21720	12.61316922	1.186325359	8.619432208	9.099299794	7.64867496	9.614138292	15.75286394	6.921349486	15.51673285
Tarvense_21721	51.66727834	31.66762387	56.92442231	78.81320603	69.37145504	26.56859487	47.72642274	54.31879817	50.80572045
Tarvense_21722	0.053389076	339.2164206	0.085826494	1.615283687	0.661391698	0.040694765	0	0.615403277	1.042168625
Tarvense_21723	6.420036394	43.38561314	56.1590952	34.75427005	81.37251408	56.767468	8.09884339	7.225290326	43.66136503
Tarvense_21724	73.69921488	32.45059861	108.7945224	103.6907865	109.0034324	118.1097398	84.97650072	102.0552885	77.13857142
Tarvense_21725	0.040041807	11.81483215	1.606181535	0.584503633	0.405369105	1.233051387	0.066416651	0.558421492	0.057898257
Tarvense_21726	60.46312862	252.6873015	190.7187311	103.1372457	175.7576965	201.571346	92.56149704	65.95162956	288.5856111
Tarvense_21728	56.24539161	41.73928407	80.36829704	32.52683729	36.55789273	78.42898634	38.20107853	63.16145948	55.40139459
Tarvense_21729	0	0.387371546	0.006130464	0.006555919	0	0.022382121	0.033745181	0	0.014474564
Tarvense_21730	4.167684749	2.614757935	1.569398752	3.127884304	2.890921777	2.523075446	4.409881581	3.077016385	4.241047319
Tarvense_21731	1.935354007	1.35580041	2.672882249	2.831683139	3.509643043	2.01439088	2.10140444	2.404631323	1.302710781
Tarvense_21732	0.026694538	0	0	0.078986977	0.042670432	0.172952752	0.030677437	0.014245446	0.086847385
Tarvense_21733	1.735144971	0.242107216	0.502698038	0.991286566	0.59738605	0.53920564	0.644226179	0.672385062	0.882948418
Tarvense_21734	0	0	0	0	0	0	0	0	0
Tarvense_21735	61.42413199	75.97324443	51.39780912	15.40246059	8.587424467	2.207691015	78.73364228	17.82390232	63.12473257
Tarvense_21736	27.98815533	42.91737778	36.11149745	28.51959096	29.94397575	27.02132413	34.46103879	40.71348532	33.06960266
Tarvense_21737	0	0	0	0	0	0	0	0	0
Tarvense_21738	0.004404599	0.484214432	0.073565566	0.015797395	0	3.001238938	0.398806682	0.068378142	0.057898257
Tarvense_21739	66.55348747	20.32102708	103.688459	73.23806821	87.72475463	109.9979505	61.57314413	69.08847682	44.82888338
Tarvense_21740	4.658196885	24.93704326	34.41237809	22.95361563	57.43973545	40.17254968	6.795052314	4.56993915	33.0465881
Tarvense_21741	19.01985834	28.76233728	26.65525693	22.98521042	32.57887493	30.67876616	13.71281438	16.74124841	20.5973049
Tarvense_21742	25.65345104	13.80011132	26.3364728	24.17791378	27.89398151	23.81152452	15.1393152	16.06886334	18.68666242
Tarvense_21743	26.64114895	20.33700616	23.07016165	23.5815621	19.03101273	30.1599079	17.54749401	32.28587933	10.29141517
Tarvense_21744	0.13347269	0.871585978	2.623838538	0.655591912	2.70957244	0.325558122	0.674903616	1.43594098	1.88169335
Tarvense_21745	1503.674897	414.9959792	1256.456962	733.3411637	989.0539994	1354.23409	902.2300203	1052.636821	502.6823645
Tarvense_21746	14.13475788	0.096842886	0.882786798	1.129513777	0.554715618	0.244168592	12.39368458	1.800624403	0.127810402
Tarvense_21747	25.57603688	6.101101847	13.30923707	26.35795435	20.74668413	28.14043017	23.5756104	25.8298431	14.083751
Tarvense_21749	679.2059485	789.9750251	1132.792387	568.0955888	1139.957023	1329.290743	634.7789086	1065.168825	1288.701284
Tarvense_21750	14.041327	25.71178636	9.845524982	8.167253461	8.160720145	14.96549992	8.252230576	9.732488862	8.478475997
Tarvense_21752	619.3439808	698.9034905	960.7094077	451.1918608	1025.205243	1208.873508	523.7006639	934.878264	969.0567321
Tarvense_21753	0.066736345	0.193685773	0	0.055290884	0.021335216	0.013531009	0	0	0
Tarvense_21754	13.9372183	23.53282141	8.300648086	8.79914928	8.982125964	7.538705264	7.746052864	10.05158686	8.337348996
Tarvense_21755	0	131.0768468	0.208435772	0.402833585	1.14143406	0.223821209	0.21474206	0.353287066	1.997489864
Tarvense_21756	127.6688971	79.38695618	87.10163073	103.2715236	88.80250307	85.53022288	120.1021662	116.449913	91.25489018
Tarvense_21757	0	0	0.294262266	0.323846607	0.49070997	0.071215839	0.122709748	0.056981785	0.159220207
Tarvense_21758	33.82531649	19.1506808	22.71336866	51.11973987	40.31289076	24.61524613	33.65314848	24.79847279	27.61500787
Tarvense_21759	50.33255144	64.69104816	39.4372741	38.10331789	37.39529996	29.42231528	68.47203957	39.77898404	37.00784209
Tarvense_21760	56.43492283	24.25914306	54.35269271	108.8045613	83.5202236	72.88941142	62.8734073	84.91425587	48.89507797
Tarvense_21761	5.398970315	3.486343913	3.911235952	24.42277341	4.331048861	0.834242688	7.324238104	8.433304166	5.116758455
Tarvense_21762	0.006673635	0.096842886	0	0.221163537	0.064005648	0	0	0	0.067596215
Tarvense_21763	0	0	0	0.007898698	0	0.093292749	0.506177712	0.005698178	0.747900734
Tarvense_21764	0.013347269	0	0	0.011848047	0	0.129714564	0.157221865	0	0.246067592
Tarvense_21765	0	0	0	0.027645442	0.010667608	0.051682352	0.02945034	0	0.057898257
Tarvense_21766	117.315821	253.4378339	87.96602614	73.98710171	76.351591	43.90710829	126.2709386	79.84287701	85.38067778
Tarvense_21767	22.6102737	7.989538133	11.45170652	13.94910021	11.99039143	12.2999928	17.76223607	18.47349467	12.95473499
Tarvense_21768	31.34606127	41.52961922	42.41876391	51.02558739	68.44870694	36.56506048	35.53520925	35.4198775	37.47710747
Tarvense_21769	0.026694538	0	0.245218555	13.62920295	10.92181713	0	0	0.205134426	0
Tarvense_21770	0.136142144	0.871585978	0.689677186	59.65096532	57.15704384	0.020347383	0	0.763555918	0.028949128
Tarvense_21771	1.855270393	0.484214432	18.79600224	10.05504222	8.651430115	10.24490715	7.14784284	2.803503817	22.19674425
Tarvense_21772	0.907614293	22.22544244	0.073565566	1.029437276	0.512045186	0.020347383	0.276096934	0.091170856	0.405287798
Tarvense_21773	48.44831747	10.03921783	6.363421502	14.87324784	8.246061009	3.448881355	22.47122266	16.37656498	18.87483176
Tarvense_21774	76.1061279	30.0614846	72.34683028	55.33298423	66.82189672	118.3217595	113.4195467	72.66887029	99.95887989
Tarvense_21775	150.2602177	443.1530485	480.251099	127.305918	219.0841865	214.9751843	326.3695838	213.6467066	330.3532689
Tarvense_21776	16.75749624	9.877974419	18.77148038	13.05259801	14.82264136	8.9019799	14.34170184	13.09441417	18.23795093
Tarvense_21777	32.00234649	11.81483215	19.70331089	41.08902563	22.74334033	12.38138233	34.2513585	17.59597518	40.54325441
Tarvense_21778	56.21869707	7.553745144	5.946549958	40.7865845	13.9478975	0.986848057	14.60246005	23.23717189	7.367553193
Tarvense_21780	19.62048545	13.84853276	29.55496634	125.7671727	76.16672136	60.66907862	26.38259589	12.80950525	42.43464571
Tarvense_21781	68.61163635	64.35209806	54.95960863	50.15278129	49.17233923	48.99314005	70.274339	75.81050402	57.63771476
Tarvense_21782	4.738280499	8.570595452	12.91075692	4.755016038	6.912610005	10.58063897	7.515972085	9.493165366	16.52995235
Tarvense_21783	1.441505053	1.210536081	2.403141839	2.282723646	1.61795611	2.217864706	2.055388285	4.649713649	0.694779083
Tarvense_21784	19.51370729	10.65271751	14.77441794	18.43556052	27.57576677	34.44130242	12.86535018	15.37938375	21.45130419
Tarvense_21785	0	0	0	0	0	0	0	0	0
Tarvense_21786	0.914287927	4.503194221	0.147131133	2.093154901	0.138678904	70.13742792	0.95100055	2.165307827	3.966030599
Tarvense_21787	0.146819959	0	3.138797504	0.458124469	0.746732562	9.01897735	0.858968238	10.96329542	1.143490574
Tarvense_21788	3.343490887	10.99166761	9.821003127	7.061435778	10.30490936	17.27492785	5.659987142	4.273633868	9.726907162
Tarvense_21789	107.5923355	337.6911451	155.9712619	97.14608348	198.6273413	198.3666332	54.4371121	82.65207901	156.8680898
Tarvense_21790	25.61340923	32.82973851	36.16973686	31.85544798	32.68555101	36.73719933	27.1904862	41.28900134	25.72130064
Tarvense_21791	640.5932335	501.4040447	1706.113982	375.4593049	333.732597	36.57106296	2462.347956	358.3706394	3609.947055
Tarvense_21792	10.42648613	5.520044528	11.34748863	10.87650679	7.840691904	3.601486725	21.87301264	4.296426582	31.01899114
Tarvense_21793	9.31639377	7.142162877	6.063028772	6.540121727	6.773931101	4.593421628	7.623343115	9.390598153	5.717452871
Tarvense_21794	1.901985834	2.324229275	2.918100804	2.622367649	3.530978259	3.693049947	2.469533685	2.666747534	1.259287088
Tarvense_21795	17.49159604	10.26534597	15.18515902	15.56438389	23.62875179	18.00743363	12.68512023	17.0603464	11.775058
Tarvense_21796	42.29082186	14.23590431	37.63491773	47.28026188	38.25937621	43.42253537	50.25347662	65.7037588	34.10207332
Tarvense_21797	0	2.760022264	1.017657003	0.702984099	1.30144818	0.508684566	0	0.467250636	0.014474564
Tarvense_21798	144.3106725	21.93491378	110.6671339	50.98080177	70.73157506	107.2696717	145.6001782	97.82632833	73.4753487
Tarvense_21799	52.97757974	94.22812853	28.29822124	37.94534393	34.49904438	33.80717624	44.91943725	31.35137806	43.63357387
Tarvense_21800	28.21612669	16.1243406	40.57140992	10.56055888	38.93143552	0	33.33609717	44.77252578	21.2052366
Tarvense_21801	29.83114624	102.9924098	162.4756841	28.17228522	95.90713002	30.71437408	58.20276751	25.94380667	80.52200081
Tarvense_21802	0	0	0	0	0	0	0	0	0
Tarvense_21803	56.88606053	85.80279741	58.61544946	30.15722796	44.31324377	50.22924354	51.72215892	51.83632973	75.36181866
Tarvense_21804	27.18838698	12.92852534	26.39777744	18.02482824	20.99918641	11.75570031	40.95437851	30.4396695	44.16913275
Tarvense_21805	7.9683196	0.387371546	4.346498887	5.718657162	4.288378429	8.790069295	7.758323838	2.176704183	15.14039418
Tarvense_21806	137.8395161	41.50056635	294.4543947	154.0959311	204.029738	89.95069175	187.9325872	287.2375422	182.7377548
Tarvense_21807	69.4969607	20.7243777	177.7445852	91.77496902	94.22698175	17.96165201	184.6079199	63.95635538	337.7494817
Tarvense_21808	15.7431038	38.15609727	11.41283938	8.104063879	10.46492348	11.39962112	13.79717733	9.5900344	14.80747921
Tarvense_21809	64.66084472	15.49486183	121.2299231	57.36689889	72.58240506	19.57926893	123.956326	58.64565303	269.9216738
Tarvense_21810	36.39800259	20.33700616	49.20310306	32.73220343	24.33633423	9.598877755	105.9100169	31.31718899	200.5692599
Tarvense_21811	1.254643287	52.68253024	18.80826317	16.64255613	61.01157065	29.23918884	3.926711947	2.450216751	26.32923233
Tarvense_21812	58.56781642	51.76252282	19.49487512	59.60886526	31.68460935	48.81001361	84.91514585	46.10772297	80.40620429
Tarvense_21813	23.11746993	42.65929149	23.41224154	20.67879068	28.40250639	24.72206989	11.00169587	14.01751909	17.54317185
Tarvense_21814	0.106778152	0.677900205	0.711133809	0.821464565	0.846261345	0.417121344	0.184064623	0.547025135	0.028949128
Tarvense_21815	35.00321298	16.1243406	30.21092597	80.72666556	53.49005358	37.00171531	39.44734941	43.54548003	28.21816297
Tarvense_21816	10.17061899	7.069530712	9.784220344	11.13716381	11.76637166	3.489576121	7.608004397	8.0800171	10.89934686
Tarvense_21817	39.50791627	26.58337233	44.09029619	65.7079237	55.69024774	44.14364661	41.41837474	53.94465577	33.88495486
Tarvense_21818	9.670096399	1.985279173	1.336441125	12.47994243	6.795266317	4.161039747	9.249247281	6.245203626	1.809320529
Tarvense_21819	27.3285333	378.8977933	18.40978302	150.9480631	18.75184143	0.712158392	16.4200982	33.9098602	8.906633607
Tarvense_21820	36.15107812	31.28025233	45.47578102	25.33823247	37.44682451	13.25021557	38.40508349	33.0608316	63.98481118
Tarvense_21822	4.137653393	46.84774633	16.22120741	10.59215367	14.69996387	2.767244037	21.06006056	11.87500397	4.154199934
Tarvense_21823	0	0	0	0.094784373	0.007147297	0.030521074	0	0	0
Ta07515	0	0	0.012260928	0.022353315	0	0.025434228	0	0	0
Tarvense_21824	0	0	0	0.003949349	0	0	0	0	0
Tarvense_21825	29.47076998	38.51925809	36.17182122	37.68997904	38.34471707	40.15383009	24.99183428	28.68269314	27.88524799
Tarvense_21826	0	0	0.006130464	0.015797395	0.021335216	5.198756261	0	0	0.383575952
Tarvense_21827	32.49392641	8.667438339	22.10032227	35.68236703	30.56269701	35.75035128	42.47291164	38.31455217	39.13922168
Tarvense_21828	29.6309372	92.04916358	30.98336442	21.96706828	34.04300414	26.33714339	27.5483385	33.38756516	21.82764286
Tarvense_21829	24.87930944	14.34872627	8.067690459	18.75940713	13.04648462	12.31016649	14.01958875	14.61958863	13.04158237
Tarvense_21830	29.01696283	16.26960493	23.68811241	27.13992543	20.55648068	32.31286446	35.07964931	37.09799106	24.79492853
Tarvense_21831	0.066736345	0.193685773	0.030652319	7.385282385	1.600141205	0.025434228	0	0.045585428	0.057898257
Tarvense_21832	6.366647318	12.92852534	18.35252448	9.786486498	14.01723696	17.07145402	10.00084449	9.903434217	14.19231023
Tarvense_21833	6.60689816	6.052680404	6.056898308	6.536172378	6.869939573	8.98336943	10.18997089	11.15703349	7.251756679
Tarvense_21834	18.83299657	14.42959008	14.57824309	12.98150973	13.97456652	17.49193269	19.31144664	21.10605313	19.04852653
Tarvense_21835	33.30143618	57.01624941	28.66604908	19.269663	23.66960873	25.13919124	23.72132822	18.58460915	29.61495841
Tarvense_21836	0	0	0	0	0	0	0	0	0
Tarvense_21837	0.080083614	0.193685773	0.024521855	0.031594791	0.042670432	0.020347383	0.030677437	0.011396357	0.057898257
Tarvense_21838	69.75282785	38.51925809	35.8570832	52.028722	52.22860893	65.15567649	82.19513089	101.6232526	26.99506229
Tarvense_21839	12.94685094	33.02342428	21.88575603	4.502257711	7.275308678	0.081389531	17.0796631	12.84369432	14.0403273
Tarvense_21840	154.2766779	146.8138159	106.5627883	73.10244757	79.535872	81.48109373	117.7093261	118.3169782	76.12897056
Tarvense_21841	206.9427324	516.7778529	683.4151623	284.55651	389.8050651	266.8567371	176.1088894	397.1041216	125.6898785
Tarvense_21842	17.20462976	8.715859782	10.72831178	19.60061844	18.36962103	21.85308894	26.12950704	17.3509535	12.52049806
Tarvense_21843	4.72493323	3.29265814	3.886714096	3.467528307	3.787000852	3.286102294	4.018744258	3.681023305	2.822540025
Tarvense_21844	0.640668913	15.9064441	11.40266281	5.489594928	4.683079926	0.223821209	0.552193868	2.062740614	0.759914622
Tarvense_21846	29.77775716	60.55101476	65.68178995	41.79990843	73.56030468	78.0110511	23.80569118	28.28575803	66.11503279
Tarvense_21847	23.83381785	6.863739578	10.59748768	23.56971405	19.54839172	50.13167784	31.07624377	18.91795259	27.47749951
Tarvense_21848	43.87247324	1.7915934	10.54439786	132.8258439	40.1093528	109.8351714	12.4473701	34.6543842	4.993724659
Tarvense_21849	361.2705303	6.682159166	189.474247	13.62920295	9.270151381	146.0738599	64.92879559	150.7273057	28.01551907
Tarvense_21850	7.808152371	1.404221854	5.308981715	3.830868403	1.592140499	4.527292635	3.696631169	8.706816734	2.315930277
Tarvense_21851	7.394387032	1.065271751	4.046106157	3.396440027	1.066760803	4.008434378	3.665953731	8.068620743	2.417252226
Tarvense_21853	15.89659739	5.035830096	18.89408966	11.5320987	12.25708163	12.64925562	11.87216815	24.20586223	11.01514338
Tarvense_21854	71.96180087	264.6595033	48.78623151	33.8696159	46.64944993	32.7999808	47.19723695	74.73730909	26.83584208
Tarvense_21855	54.50584204	22.28596925	44.90564788	32.08056086	28.52518388	11.38436058	47.91048737	45.7754052	48.36675637
Tarvense_21856	0	0.096842886	0	0.142176559	0.298693025	8.708679765	0	0.049346226	0.028949128
Tarvense_21857	4.030875241	2.445282883	9.20795674	7.100929267	12.15040555	10.37716514	7.25521387	3.430303451	11.79879629
Tarvense_21858	0.347028994	0.14526433	0.735655665	0.552908842	0.512045186	0.834242688	0.398806682	0.273512568	1.071117753
Tarvense_21859	21.78274303	56.16887415	33.8033778	21.88729143	35.83249538	37.46970511	48.31696341	30.13766604	33.11056567
Tarvense_21860	39.14754001	35.58976078	68.07880133	59.45879	60.39999668	76.57737452	71.76986406	64.15009345	74.98301931
Tarvense_21861	0	0	0	0	0	0.111910604	0	0	0
Tarvense_21862	4.137653393	4.164244118	6.602509593	5.701516988	5.653832257	4.374687265	5.452914442	5.515836779	5.471385279
Tarvense_21863	45.78113271	23.43597852	35.48312491	60.53956881	44.89996221	31.90469596	55.73323382	65.63925542	32.90792178
Tarvense_21864	267.5126392	177.8761717	397.1059471	293.6005189	110.7386255	91.98034317	156.9304294	678.2370912	72.82630924
Tarvense_21865	0.026694538	0	0.674351026	2.172141878	0.152013414	0.061042148	0.21474206	0.182341712	0.144745642
Tarvense_21866	0	0.012105361	0.024521855	0.466023167	0.021335216	0.4679898	0	0	0.578982569
Tarvense_21867	0.040041807	0.290528659	0.055174175	0.047392186	0.064005648	52.03843107	0.52151643	0.003760798	6.354333697
Tarvense_21868	481.0489224	129.8178893	272.7851667	159.9670332	219.8860706	172.7119411	427.7227741	446.8397609	301.3310439
Tarvense_21870	45.10936466	10.77377112	31.00788628	100.3042198	58.21047013	53.08123443	45.37959881	46.8352664	43.57567561
Tarvense_21871	25.14959163	42.32034138	31.35119225	25.06256792	30.91472808	38.85841397	23.00807781	26.88400612	31.91641413
Tarvense_21872	48.07686298	43.43403458	44.26194917	48.90399718	30.15199411	38.53285585	30.24795296	86.95990195	28.10960373
Tarvense_21873	1.601672281	4.454772777	5.143459191	9.146691981	6.891274789	30.42442387	1.181081328	3.635437877	3.300200644
Tarvense_21874	18.72621842	14.47801153	11.01031312	16.50827827	13.50519177	42.35307694	18.25307506	19.30542873	11.56517682
Ta07465	3.256733639	3.195815253	3.310450492	3.475427005	5.525820961	3.367491825	1.273113639	2.632558463	2.171184634
Tarvense_21875	16.8842953	157.2486369	108.4601669	46.44829205	74.02253214	91.42079015	24.73107607	49.9350755	58.37591754
Ta07463	2.442550229	56.31413848	121.2360536	58.09492186	179.487839	94.00826506	15.66083163	3.988724944	94.61052841
Tarvense_21876	54.13652311	447.7206432	230.5299635	96.69980706	194.8083376	279.2542956	59.26880845	91.86888272	80.54009401
Tarvense_21877	10.44023382	4.93898721	8.699128238	11.6861233	12.55577465	7.752352781	14.18831465	10.88352092	8.35182356
Tarvense_21878	29.69767355	8.909545555	15.14837623	19.40710034	30.65870549	15.40296865	52.73957612	7.202497612	17.63421686
Tarvense_21879	0	0	0.514958965	0	0	0	0	0	0
Tarvense_21880	81.21039052	64.56999455	109.7843471	65.51969774	73.46600303	145.1056297	86.2623455	82.33867919	88.6519293
Tarvense_21881	10.75789882	11.81483215	15.52233453	11.13716381	16.70014038	12.92058797	9.233908562	13.50468302	10.21904235
Tarvense_21882	8.649030319	14.38116864	7.577253349	4.897192598	6.784598709	6.012651566	6.488277943	5.082775214	5.591958399
Tarvense_21883	3.163302756	5.858994631	10.34822302	7.547205689	14.81730756	10.58063897	3.359179361	3.282150811	5.724690153
Tarvense_21884	741.0860232	7.093741434	520.0769219	62.14166168	109.3821325	7.228407678	1182.954492	126.8186605	660.8423092
Tarvense_21885	9.369782846	6.682159166	16.4152979	16.38979781	17.3988687	7.920218688	6.51895538	7.58997375	6.643824981
Tarvense_21886	57.27980496	119.3104361	70.02215837	42.7674989	47.95089811	53.71200329	50.72514222	57.47558906	63.64465892
Tarvense_21887	495.4950721	36.71943305	450.9783792	123.7607455	123.1735362	7.243668215	1232.31909	200.4391266	1970.063025
Tarvense_21888	75.56556351	7.747430917	21.26657918	0.560807539	5.579159001	0	49.19127036	3.988724944	0.028949128
Tarvense_21889	0	0	1.875921946	0	0	0.005086846	0	0	0
Tarvense_21890	0	0	0.784699376	0.300150514	0.810738211	0	0	0	0
Tarvense_21891	0.120125421	2124.813793	4.665283008	10.33149664	5.313535561	2.065259337	0	7.920468102	5.529283536
Tarvense_21892	3.857360744	84.30173267	15.27711598	6.192579027	7.64867496	11.44540273	10.13889296	7.943260816	25.93118182
Tarvense_21893	148.4927723	51.29041374	44.82999796	81.34473866	61.53076313	27.22479796	73.70254259	321.508325	35.18969208
Tarvense_21894	90.31429576	70.74372856	54.41804346	48.99696485	38.57940445	67.53296294	72.6288323	73.44382257	55.92971618
Tarvense_21895	5.872798365	11.86325359	16.76068823	2.037864016	2.730907656	2.909675716	14.05026618	44.77628658	49.35826402
Tarvense_21896	0.547238029	3.29265814	1.765573596	2.72505072	7.21130303	4.318731963	0.966339268	0.535628778	3.531793672
Tarvense_21897	2.989788258	3.365290305	6.461508924	5.687062371	8.304732854	11.81501293	3.46655039	3.692419662	19.23669586
Tarvense_21898	24.13186237	12.00851792	20.1263129	15.94020393	29.7412912	5.051237737	34.66289632	15.24832564	11.10199076
Tarvense_21899	122.4411723	2.711600821	10.15204818	40.67039465	26.92504268	6.236472775	32.73282537	38.93565363	3.994979727
Tarvense_21900	107.1718965	0.871585978	15.66946566	63.20932865	19.71107274	5.910914653	116.5397488	16.46773584	85.71836937
Tarvense_21901	3.123260949	3.098972367	7.466904999	7.085131871	8.043376457	5.127540422	3.328501924	4.752280861	5.645080049
Tarvense_21902	19.08659469	0.726321648	7.086816239	15.63942152	6.539243724	1.739701215	64.48136517	4.604128221	78.38222598
Tarvense_21903	0.080083614	209.6406385	9.436868261	1.895687457	4.437724942	5.453098544	0.184064623	2.131118756	0.839524725
Tarvense_21904	0.026694538	93.1870675	7.589514277	0.015797395	0.064005648	2.604464976	0.061354874	1.552753639	0.347389542
Tarvense_21905	0.026694538	0	0.26974041	0	0.021335216	0	0	0.003760798	0
Tarvense_21906	92.08280891	11.52430349	61.34142153	33.06394873	29.46393339	913.9781795	44.75838071	94.89917404	38.95105234
Tarvense_21907	170.5113616	11.71798926	54.72052054	121.85321	69.64721271	153.5769572	161.0718834	62.98766504	272.2701718
Tarvense_21908	2.299067087	2.324229275	4.024649534	3.088390816	3.434969787	10.69254957	1.748613914	4.900433502	1.997489864
Tarvense_21909	0.907614293	7.553745144	6.105942019	1.937787516	3.765665636	5.249624718	1.855984944	1.413148266	3.719963007
Tarvense_21910	68.41810095	217.3396479	127.7772585	74.69798451	150.7901599	252.5288224	41.49123366	59.14515535	148.5379781
Tarvense_21911	1.154538769	1.35580041	2.354098128	14.86534914	13.75588056	8.286471575	5.123131993	0.915469356	17.89056139
Tarvense_21912	0.106778152	0.193685773	7.0255116	0.939945031	1.376121436	1.702363768	2.116743159	28.28575803	2.504099612
Tarvense_21913	15.97668101	13.5580041	14.7897441	8.753336833	13.04115082	22.03621539	18.12269596	12.62716354	13.44687017
Tarvense_21914	109.6188514	175.6812277	186.8348371	124.2544141	193.2284648	214.0918027	81.45626482	140.7279142	146.9409995
Tarvense_21915	18.42590487	38.34978304	11.57026969	6.267616655	6.123207011	7.274189289	11.46569211	17.6700515	6.759621495
Tarvense_21916	12.05258392	12.8801039	22.56010706	13.47122899	20.26845526	16.30842718	12.85384614	11.54450962	22.16055784
Tarvense_21917	2.629411995	1.065271751	2.280532561	2.353811926	3.79766846	1.693919604	1.503194417	2.473009465	1.389558166
Tarvense_21918	76.13282244	340.305903	165.1690421	97.56866381	197.0378677	267.3027517	64.1541903	72.81132476	214.8604314
Tarvense_21919	7.768110564	8.764281225	11.72451216	7.345788896	10.79561933	7.467489424	6.043455105	5.43606228	8.511043767
Tarvense_21920	8.946007055	4.454772777	7.209425516	10.33939534	10.13422763	9.349622317	10.58371579	11.11714624	7.685993606
Tarvense_21921	0	0.193685773	0	0.047392186	0.181349337	0.020347383	0	0.022792714	0
Tarvense_21922	64.17366941	34.37922469	36.90539252	73.25907874	53.13535561	47.56709374	56.44648423	54.95323337	37.22496056
Tarvense_21923	27.26847059	43.43403458	18.08486843	21.64108902	12.26060194	28.39304293	29.41966216	71.40193729	12.56392175
Tarvense_21924	53.87398233	73.01953639	29.76953257	37.46486615	24.94086758	47.9308032	47.56920088	135.0961765	25.1712672
Tarvense_21925	0.026694538	31.03814511	135.4259931	30.3704928	111.5085068	42.49042177	12.10224893	6.123604497	51.8768382
Tarvense_21926	16.36375181	56.79835291	25.63759992	19.18593681	28.49851486	30.44477126	14.77118596	17.15151726	30.28078837
Tarvense_21927	87.94742455	68.90371372	108.1229914	117.8430412	118.9438296	115.9292125	81.83206342	90.00466664	86.96433986
Tarvense_21928	92.95038139	26.34126512	85.75599391	28.980322	70.08085097	167.3012668	66.17123179	159.5641549	30.77292355
Tarvense_21929	0.053389076	77.71641639	77.46147629	6.863968334	28.23715846	0.206017249	0	10.93286714	0.115796514
Ta07408	6.446730932	14.23590431	4.021584302	3.98094366	3.050935897	4.140692365	3.067743708	5.891916559	2.446201355
Tarvense_21930	39.52126354	91.6133706	35.127558	25.80504551	36.21439575	9.054585269	37.02766656	32.38844654	33.84153117
Tarvense_21931	4.364556967	8.619016895	7.51594871	7.977684716	10.15556285	5.799004049	3.328501924	4.022914015	3.93708147
Tarvense_21932	8.10179229	9.200074214	16.71164452	14.81795696	17.59088565	8.077910903	11.68810353	12.26248011	19.77225474
Tarvense_21933	0.026694538	1.113693194	1.912704729	1.800903084	1.600141205	1.271711414	0.674903616	0.068378142	4.487114911
Tarvense_21934	9.136205638	23.74248626	12.60423373	9.170388074	12.00105904	12.82566743	9.310602155	9.242445512	11.72439703
Tarvense_21935	4.631502347	6.052680404	4.977936666	5.205241809	5.579159001	3.672702564	3.804002198	5.230927855	2.475150483
Tarvense_21936	41.89040379	48.2761789	55.56039409	35.86143051	56.60232822	80.74350111	42.81803281	54.11560113	42.07755822
Tarvense_21937	17.84529867	4.261087004	32.10732367	23.02865326	26.49833835	46.95158541	24.84872404	26.75864619	46.76731703
Tarvense_21938	0.026694538	0	0.098087422	0.225112886	0.128011296	1.200495575	0.061354874	1.185221126	0.173694771
Tarvense_21939	14.73538499	43.16771664	35.67831888	24.46621624	31.42143946	27.73856937	20.44651182	31.54511613	24.8455895
Tarvense_21940	0.213556304	0.871585978	5.125067799	10.3887622	11.05697573	13.73448327	2.254791626	1.43594098	4.848979017
Tarvense_21941	0.13347269	0	8.263865303	7.061435778	5.611161825	8.74937453	4.739664029	3.139696348	8.279450739
Tarvense_21942	20.32562167	18.44856987	16.40757351	17.74837382	16.88330321	11.05880246	27.70172569	29.71030265	14.42390325
Tarvense_21943	0	0	0	0	0	0	0	0	0
Tarvense_21944	52.1611273	43.6761418	34.58807718	28.15885744	23.29805594	41.27466566	50.43370657	43.23777839	26.66214731
Tarvense_21945	6.47342547	1.186325359	2.844535238	2.023646361	1.056093195	8.44416379	16.78822744	3.430303451	1.309948063
Tarvense_21946	0.026694538	0	0	0	0	0.020347383	0	0	0
Tarvense_21947	61.9680332	33.89501026	49.87132362	35.5296852	23.74609548	32.54991146	17.08733246	73.22729179	23.81065816
Tarvense_21948	0.961003369	1.065271751	0.931830509	0.774072378	0.352031065	0.38660027	0.858968238	1.629679048	0.318440413
Tarvense_21949	41.33649213	25.80862924	23.71263427	18.45925661	14.58902075	22.78805117	29.54237191	55.04440422	11.02961794
Tarvense_21950	277.5297645	18.73909853	158.0310978	170.4690627	130.9840387	412.0650193	156.623655	177.3956928	114.8846163
Tarvense_21951	10.43756437	24.35598595	19.74009368	15.73420589	19.14835642	26.93484775	13.82018541	14.16567173	23.49221774
Tarvense_21952	0.004404599	1.089482473	1.428398083	0.724705517	0.330695849	0.183126444	0	0.045585428	0.057898257
Tarvense_21953	0.031099137	0.629478762	2.023053079	0.898476868	4.091027681	0.055955302	0.030677437	0.159548998	0.318440413
Tarvense_21954	4.1776952	16.99592657	23.14250113	18.08801782	16.11875574	15.01636838	16.78055808	6.552905264	69.4779083
Tarvense_21955	2.086578564	20.89385275	12.2180145	5.261164589	9.817719701	11.29615468	5.322535334	2.700936605	16.71812169
Tarvense_21956	47.14255415	10.55587462	17.68025781	33.08306358	23.95944764	23.34526425	30.20193681	30.2838813	20.10516971
Tarvense_21957	32.66076727	9.103231328	20.29183542	23.67500369	19.5270565	62.5241495	39.40516793	32.12633033	17.3984262
Tarvense_21958	10.30409168	257.9410281	34.49857241	29.26072577	65.36576822	5.127540422	56.9986781	5.629800349	32.20590541
Tarvense_21959	93.15059043	4.551615664	10.4708323	82.53744201	23.07403618	23.86747982	85.42132356	138.8760062	36.5410374
Tarvense_21960	36.94524062	25.80862924	42.17759146	38.53513969	43.75319435	56.6318527	72.71319525	45.27578891	38.32864608
Tarvense_21961	0	0	0.012260928	2.567076765	0.885411467	0.020347383	0	0.068378142	0
Tarvense_21962	5.285518528	5.326358756	50.4169349	20.18512207	27.0850568	37.61722363	6.963778218	9.037311086	14.2429712
Tarvense_21963	30.60528784	31.61920243	45.73939097	33.15344098	37.01926678	53.00666127	44.82234316	43.77716796	27.94314624
Tarvense_21964	0	0	0.036782783	0.134277862	0	0.101736913	0	0	0
Tarvense_21965	0	0	0	0	0	0	0	0	0
Tarvense_21966	7.0206635	0.871585978	2.084357717	11.34252995	2.112186391	30.90513079	5.521938675	9.641318006	2.605421561
Tarvense_21967	59.88919605	14.96222596	16.87103658	24.34378643	13.20649874	16.05662832	50.81717453	33.21468242	40.21033943
Tarvense_21968	24.4655441	0	0.245218555	0.17377135	0.384033889	6.358557071	24.02043324	3.475888879	23.9554038
Tarvense_21969	86.99082578	12.25062514	35.55669047	74.81646498	52.04725959	39.94699894	51.35402968	60.25823754	42.47806941
Tarvense_21970	38.24219475	59.72785023	50.15945542	50.13303454	66.44853044	49.86126113	42.29651638	40.61661628	44.52375957
Tarvense_21972	44.52875846	28.52023006	137.377565	110.8121733	127.8299471	92.96210438	82.59899935	51.23232281	124.8623676
Tarvense_21973	12.71994737	8.08638102	7.307512938	12.44044894	12.66245074	24.73224358	14.28034696	17.14581908	6.253011747
Tarvense_21974	0.213556304	0.096842886	0.147131133	0.647693215	0.384033889	5.046150892	0	0.672385062	0.086847385
Tarvense_21975	14.26823057	9.781131533	12.04023105	19.5650743	20.83383849	13.09354072	15.89091241	13.3793231	16.4286304
Tarvense_21976	0.004404599	0	0	0	0	0	0	0	0
Tarvense_21977	0	0	0	0	0	0	0	0	0
Tarvense_21978	6.787086292	3.873715459	4.744979039	5.884529815	5.3124688	4.038955452	4.049421695	9.844515051	3.353322295
Tarvense_21979	0	0	0	0	0	0	0	0	0
Tarvense_21980	57.54007671	23.77492863	79.0118706	54.44177416	71.19561601	87.30044516	75.55852754	60.45003823	49.99514485
Tarvense_21981	0.894267024	1.258957524	0.87052587	1.216399452	1.994842702	0.223821209	0.582871305	1.606886334	0.144745642
Tarvense_21982	0	0	0	0	0	0.010173691	0	0	0
Tarvense_21983	0	0	2.084357717	0	0.021335216	0	0	0	0
Tarvense_21984	41.46996482	11.47588205	22.7112843	33.24759345	20.27912287	10.59081266	54.65185416	34.77028515	33.93315516
Tarvense_21985	53.82953592	28.18127996	35.55669047	61.55455147	50.43111698	36.22342792	51.49207814	45.87603503	68.03045188
Tarvense_21986	2.682801071	0.677900205	1.544876896	2.33801453	2.432214632	2.004217189	1.181081328	2.404631323	0.839524725
Tarvense_21987	14.78877406	0.096842886	7.51594871	2.290622344	1.824160974	1.180148192	6.51895538	2.438820394	4.472640347
Tarvense_21988	14.65530137	20.43384904	21.55471098	10.40653427	11.158318	14.90445777	7.515972085	9.134180121	12.33232872
Tarvense_21989	16.85760076	148.4117235	51.39780912	14.84955175	19.48257258	2.126301485	23.42222321	3.62404152	30.51961868
Tarvense_21990	3.016482796	59.65521806	69.62576258	11.59528828	36.37654339	12.73746152	50.49506144	2.324856824	46.02911425
Tarvense_21991	4.511376926	1.162114638	7.687601699	3.933551474	5.365806841	18.42455497	3.804002198	3.85196866	15.51673285
Tarvense_21992	0.13347269	1.210536081	1.495833185	4.439068129	2.474885064	6.999499624	0.184064623	0.239323497	0.499372466
Tarvense_21993	95.68657154	44.54772777	83.04326364	104.38524	99.74213511	101.4859282	119.864416	125.0123379	100.5186113
Ta01713	0	0	0	0	0	0	0	0	0
Tarvense_21994	27.85575043	104.5418959	31.59028035	65.35911721	54.24478685	48.99904079	44.86314415	51.40520555	21.76496799
Tarvense_21995	6.202075491	11.66956782	3.849931313	5.579087173	3.968350188	8.454337482	7.67702863	3.396114381	6.759621495
Tarvense_21996	18.27241128	11.52430349	10.09074354	22.49549116	14.48661171	9.359796009	13.20663666	4.923226216	8.250501611
Tarvense_21997	35.64161286	21.4991208	22.49671806	31.7685623	20.92451316	28.19129863	36.97658863	29.2202593	47.08575744
Tarvense_21998	22.44570188	10.60429607	17.72930153	15.59597868	12.66245074	15.89130583	19.92499539	15.76116171	27.96008149
Tarvense_21999	7.808152371	5.302148034	6.167246658	6.457185401	4.133698113	6.368730762	8.144859546	5.800745704	8.771585923
Tarvense_22001	29.29725548	12.68641813	26.69203971	50.32062862	43.97188031	48.28433898	29.57304935	32.70184636	22.26665639
Tarvense_22002	20.06761896	0.968428865	11.40266281	6.386097121	5.774696256	25.98360762	27.67104825	1.173824769	68.78312922
Tarvense_22003	0.040041807	0.096842886	0.159392061	0.276454421	0.800070602	1.597269536	0.092032311	0.091170856	0.202643899
Tarvense_22004	0.160167228	0.193685773	0.073565566	0.102683071	0.064005648	22.9518476	0.782274646	0.547025135	1.852744221
Tarvense_22005	11.47865135	4.261087004	15.565493	19.67565607	30.97339992	34.04483366	9.310602155	12.36504733	13.09948063
Tarvense_22006	121.8605661	18.15804121	45.10182272	40.09971374	30.90406047	16.66450637	86.26495308	92.05407352	61.89323665
Tarvense_22007	17.08450433	9.28481174	27.40317352	24.91249267	25.7569396	17.22405939	27.70172569	13.395278	58.30354472
Tarvense_22008	2.402508422	5.471623085	1.520355041	2.843531186	3.072271113	4.008434378	2.392840093	1.606886334	2.290599789
Tarvense_22009	11.10492782	6.246366177	33.98729172	19.0398109	30.77252886	5.565009149	12.50105561	7.931864459	39.39498723
Tarvense_22010	0.120125421	0.581057319	0.073565566	0.118480466	0.046190743	0.793547922	0.092032311	0.045585428	0.10132195
Tarvense_22011	0	42.46560571	20.26118311	10.31569925	29.86396869	0.061042148	0	0.706574133	0.202643899
Tarvense_22012	3.37685906	20.43384904	20.57383676	9.312564633	5.440480097	5.880393579	3.635276294	3.515776129	20.71310141
Tarvense_22013	0.026694538	2.130543502	0.171652988	0.355441398	0.213352161	0.864763762	0	0.022792714	0
Tarvense_22014	0	0.096842886	0	0.015797395	0	0	0	0	0
Tarvense_22015	16.94662705	16.89908369	10.8263992	16.12519143	13.70787632	11.99478206	16.53513859	20.3709881	13.73636145
Tarvense_22016	46.88895604	45.78247458	46.30952411	44.16951775	51.31119464	50.59885375	41.25348352	52.29218401	43.24999792
Tarvense_22017	0	0	0	0	0.021335216	0	0	0	0.028949128
Tarvense_22018	0	0.096842886	0	0	0	0	0	0	0
Tarvense_22019	105.483467	186.5837998	69.8137226	45.71766251	53.60291687	98.63902413	52.16698176	64.20707523	54.67042909
Tarvense_22020	17.84529867	15.20433317	5.578722126	12.88277601	9.067466828	6.999499624	12.89986229	17.0090628	8.568942024
Tarvense_22021	0.160167228	0.096842886	0.318784121	11.95862838	11.49968146	0	0	0.273512568	0
Tarvense_22022	5.39229668	5.713730301	1.593920607	10.37099013	3.466972611	0.061042148	0.414145401	1.69805719	1.331659909
Tarvense_22023	0.053389076	20.43384904	24.7425522	29.19729923	64.35767926	17.94639148	3.15977602	0.921167535	31.26505874
Tarvense_22024	0.006673635	0	0	0.584503633	0	0.305210739	0	0	0
Tarvense_22025	20.71496151	36.8487183	7.381078505	14.84694518	12.7477916	11.23175521	17.11800989	12.94626153	19.93147494
Tarvense_22026	2.16225758	12.00851792	6.326638718	9.628512543	6.016530931	0.030521074	8.144859546	0.501439707	11.47832943
Tarvense_22027	50.58614955	44.06351334	25.26364163	23.76718149	20.21511722	15.06214999	50.18828707	37.0647137	49.4137016
Tarvense_22028	2.509286574	398.298813	94.75858011	26.68969966	40.75559649	36.87708759	19.58754358	61.95059655	43.10525228
Tarvense_22029	0.293639918	0	0.073565566	0.3475427	0.723583853	0.447642418	0.245419497	0.11396357	0
Tarvense_22030	22.23655017	25.56652203	20.76081591	16.4292913	19.00967751	32.66772281	22.73198088	17.52759704	19.80120387
Tarvense_22031	6.913885348	3.154172812	3.172515055	6.16035234	6.752595885	4.456076795	3.566252061	3.265056275	3.473895415
Tarvense_22032	0.053389076	7.94111669	0.306523194	0.078986977	0.021335216	0.183126444	0	0.136756284	0.057898257
Tarvense_22033	0.026694538	2.421072162	8.00638582	0.031594791	0.021335216	0	0	0.045585428	0
Tarvense_22034	1.468199591	15.0106474	0.711133809	1.706118711	0.512045186	1.037716514	0.122709748	1.162428412	0.347389542
Tarvense_22035	0.026694538	7.650588031	20.20600893	0.157973955	0.256022593	0	0	0	0.028949128
Tarvense_22036	0.026694538	0.193685773	0.098087422	0.023696093	0.042670432	0.020347383	0.030677437	0.091170856	0
Tarvense_22037	38.31106666	33.55606016	26.28742909	22.708756	22.09261624	36.94067316	35.86192395	36.22525805	28.5293661
Tarvense_22038	62.05946199	80.96065308	48.99466729	38.34027882	45.89845032	73.42353021	40.0052186	43.5536854	50.82743229
Tarvense_22039	2.883010106	2.517915048	15.00431033	54.03499123	37.54998028	9.848133192	11.38132916	1.891795259	81.93327082
Tarvense_22040	0	0.387371546	1.692008029	0.17377135	0.064005648	0	0.030677437	0	0
Tarvense_22041	0	0	0	0	0	0	0	0	0
Tarvense_22042	0	0	0	0.205366141	0.554715618	0	0	0	0
Tarvense_22043	0	0.096842886	0	0.189568746	0.362698673	0	0	0	0
Tarvense_22044	0.360376263	4.357929891	2.734186888	3.009403838	9.60084723	9.125801108	1.656581603	0.273512568	5.876673077
Tarvense_22045	335.4202071	97.69510387	142.9031973	101.6206957	175.7381747	53.20840557	694.8342866	469.5336684	41.26698262
Tarvense_22046	4.057569779	4.890565766	9.796481271	497.9226103	377.6546596	0.15260537	0.398806682	7.755220926	0.839524725
Tarvense_22047	0.774141603	3.970558345	5.919943745	4.138917615	12.58777748	8.59676916	1.288452358	1.595489977	5.008199223
Tarvense_22048	0.026694538	18.78751997	1.863661018	0.078986977	0.170681729	0.2339949	0.061354874	0.410268851	0.868473854
Tarvense_22049	12.90680913	4.503194221	10.77735549	10.62374846	14.94531885	8.418729562	15.51204606	9.17406737	10.58568306
Tarvense_22050	92.64112517	100.987762	90.72596097	82.82179513	97.77929523	92.99262545	66.69274822	74.57776009	115.6155818
Tarvense_22051	3.817318937	8.473752566	9.906829621	9.628512543	16.25743464	17.63100705	5.36855149	2.786409282	19.51171258
Tarvense_22052	8.969364775	5.713730301	7.381078505	7.922393831	7.403319975	10.20421239	6.089471261	7.772315461	7.121485601
Tarvense_22053	0.40041807	0	0.049043711	0.505516655	0.213352161	0.061042148	0.153387185	0.239323497	0.260542156
Tarvense_22054	7.9683196	3.922136902	4.340368423	5.426405346	5.248463152	0.406947653	7.347246182	7.783711818	2.417252226
Tarvense_22055	29.05700464	28.03601563	25.22072838	22.8864767	26.00762838	28.15569071	39.05498499	25.49365057	35.54952975
Tarvense_22056	0.026694538	1.743171956	0.171652988	0	0	0.061042148	0	0.159548998	0
Tarvense_22057	41.51000662	8.280066793	12.91075692	34.37252599	20.20444961	28.23708024	33.69916464	26.27054022	23.41984492
Tarvense_22058	14.2548833	9.151652771	9.036303751	12.63317716	9.568844406	40.38955452	21.96504495	35.98969535	30.5123814
Tarvense_22059	38.00634851	5.810573188	23.8597654	19.2096329	19.31903815	7.294536672	43.30120244	23.86773232	35.36136041
Tarvense_22060	116.8653506	86.43227617	115.5061542	159.7604032	118.3357759	107.6918799	136.4409692	114.0357088	132.9604521
Tarvense_22061	55.13756828	122.8936229	152.4536017	69.9482606	98.4086841	108.2836835	78.48055342	87.62089065	75.41971692
Tarvense_22062	201.6705611	95.48708605	361.4398891	107.3683411	130.1074814	16.24738503	516.1478789	161.3895094	1714.105108
Tarvense_22063	4.791669575	94.10707492	9.796481271	6.555919123	6.293888739	4.873198139	6.212181009	5.367684138	4.190386344
Tarvense_22064	0.747447065	8.134802463	18.61821879	12.16399452	21.6445767	28.86530568	14.69449236	0.638195991	27.13980793
Tarvense_22066	17.23466111	16.94750513	15.35068154	13.50677313	12.69445356	14.57889965	15.87557369	19.00912345	16.70364712
Tarvense_22068	0	0.096842886	0.196174844	6.089895956	4.064358661	1.821090745	0.061354874	0.11396357	0.065135539
Tarvense_22069	0	0	0.036782783	0.015797395	0	0	0	0	0
Tarvense_22070	92.41649063	5.907416074	29.47527031	24.68082386	16.80148265	29.35211681	35.13333482	86.10141438	9.422941313
Tarvense_22071	20.12768167	16.26960493	15.26485505	33.41939013	24.18613431	21.06971471	21.87807442	22.82690303	19.00510283
Tarvense_22072	0.002669454	3.776872572	3.138797504	0.100708396	0.277357809	0.030521074	0.061354874	1.378959195	0.144745642
Tarvense_22073	0.747447065	5.326358756	8.754302413	6.978499452	6.293888739	4.395034648	0.030677437	34.12878422	1.042168625
Tarvense_22074	17.41818606	7.263216485	15.04415835	8.056671693	9.131472476	8.525553321	21.62759314	28.44530703	34.24681897
Tarvense_22075	0.080083614	5.132672983	1.324180197	0.497617958	0.810738211	0.15260537	0.84362952	0.045585428	1.346134473
Tarvense_22076	0.160167228	2.517915048	2.010792151	1.034729404	2.112186391	0.813895305	1.181081328	0.284908925	1.635625758
Tarvense_22077	0.226903573	1.888436286	1.348702052	0.758274983	1.493465125	0.325558122	0.966339268	0.262116211	1.707998579
Tarvense_22078	0.080083614	2.324229275	2.084357717	1.579739548	6.40056482	0.752853157	0.460161556	0.068378142	0.940846675
Tarvense_22079	0.280292649	5.616887415	14.36980732	11.27539102	25.56844296	17.87517564	4.969744808	1.20801384	21.87106655
Tarvense_22080	0	0	0	0.031594791	0	0	0	0	0
Tarvense_22081	0	0	0	0.023696093	0	0	0	0.005698178	0
Tarvense_22082	0	0	0	0.007898698	0	0	0	0	0
Tarvense_22083	0.13347269	1.162114638	1.642964318	2.298521042	4.309713645	7.182626068	0.276096934	0.638195991	1.273761652
Tarvense_22084	0	7.94111669	0.024521855	0.205366141	0.010667608	0	0	0.022792714	0.057898257
Tarvense_22085	1.281337825	178.4974188	3.635365078	40.88760884	3.738996616	1.821090745	0.260758215	5.595611278	0.969795803
Tarvense_22086	41.71021566	59.90555692	43.94316505	40.164878	33.84298648	47.72142864	35.00295571	46.4401547	26.06869018
Ta09504	0.300313553	0	2.170184212	0.276454421	0.59738605	7.080889154	0.245419497	1.81202076	0.622406262
Tarvense_22087	4.778322306	88.32071246	22.04514809	233.8692239	69.39279025	33.02888885	4.632293	81.63974062	5.239792251
Tarvense_22088	39.63471533	33.89501026	23.11797927	18.43556052	19.63373258	22.50420519	22.13377086	67.67156776	13.12119247
Tarvense_22089	21.71600668	0.581057319	3.898975024	8.001380809	6.987283262	0.348448927	14.50275838	100.827331	0
Tarvense_22090	0.373723532	17.77066967	0.956352364	1.169007265	2.613563968	3.64218149	0.95100055	0.455854279	1.215863395
Tarvense_22091	14.36166146	18.5938342	14.01424042	14.26504812	18.48696472	20.66276706	8.681714695	11.98896754	9.118975465
Tarvense_22092	0.026694538	0.096842886	0.331045049	11.10556902	6.987283262	0	0.015338719	0.165247176	0
Tarvense_22093	0.026694538	0.677900205	0.796960304	1.305891697	4.867949574	0.335731813	0.460161556	0	0.434236927
Tarvense_22094	3.64380444	16.17276204	7.332034794	3.965146265	4.533733414	2.370470076	3.68129245	6.017276486	3.502844544
Tarvense_22095	19.66720089	3.050550924	57.73670877	23.11158958	13.55852981	25.89204439	43.80124467	31.47673798	22.66716758
Tarvense_22096	133.7396355	20.09489894	310.5151066	133.2273347	72.74775298	144.0323052	219.489393	172.5826693	199.560817
Tarvense_22097	4.631502347	16.4632907	0.245218555	1.074222892	1.205439708	4.038955452	1.633573525	1.192856685	0.086847385
Tarvense_22098	13.32057447	1.258957524	4.297455176	5.244735298	6.443235252	6.96897855	19.25515355	4.558542793	4.718707939
Tarvense_22099	4.45798785	1.694750513	2.047574934	2.843531186	4.085693877	1.988956652	10.3382963	2.017155186	2.127760942
Tarvense_22100	0.974350638	0.435792989	0.472045718	0.462073818	0.533380402	1.973696115	2.009372129	0.132995486	0.759914622
Tarvense_22101	1.134517866	0.677900205	0.38008876	0.363340096	0.458707145	1.414143093	1.196420046	0.079774499	0.535558876
Ta09490	0.040041807	0.193685773	0.036782783	0.236960932	0.426704321	0.203473826	0.153387185	0.022792714	0.217118463
Tarvense_22102	1.174559673	1.694750513	1.434528547	0.774072378	0.992087547	0.391687116	1.487855699	0.136756284	3.459420851
Tarvense_22103	241.1784774	4.93898721	103.1634461	194.3751033	65.82980917	97.17909943	259.3726688	118.4993199	74.12424342
Tarvense_22104	0.320334456	1.065271751	0.282001338	0.363340096	0.213352161	0.223821209	0.184064623	0.307701639	0
Tarvense_22105	3.899004224	7.117952155	8.178038809	8.530593557	8.886117491	4.445903104	5.629309705	4.364804724	9.567686956
Tarvense_22106	217.0843878	22.22544244	123.1364974	27.08858389	34.12215779	13.08845388	140.7569778	131.8549386	25.61520208
Tarvense_22107	54.97740106	105.582957	52.58589302	27.28407666	32.58420874	36.96356397	50.89939006	53.79080495	45.79752122
Tarvense_22108	1.027739714	5.035830096	2.378619983	4.336385058	4.181702349	7.162278685	3.175114738	0.381777959	11.55547886
Tarvense_22109	9.516602805	9.006388441	18.28104327	21.40547087	20.87650892	28.13025648	8.221553138	13.64143931	8.264976175
Tarvense_22110	14.92224675	24.64651461	10.26239653	14.36773119	11.947721	20.43894585	9.034505221	7.24808304	9.712432598
Tarvense_22111	176.2773818	37.38135418	94.59097323	89.04596895	92.94153499	16.42033778	132.4728427	103.3820524	70.14373826
Tarvense_22112	0	0	0.049043711	0.466023167	0.064005648	0.020347383	0	0.056981785	0.014474564
Tarvense_22113	7.194177997	19.27173441	30.86075514	18.38816833	20.88717653	6.485728213	16.3817514	25.07198536	26.705571
Tarvense_22114	8.809197547	3.29265814	13.63415166	16.0501538	23.01355084	3.275928603	12.97655589	14.25684258	12.76656565
Tarvense_22115	21.95625752	41.64244118	15.64494381	13.45938095	17.14284611	14.57381281	13.2373141	19.79547208	21.53134853
Tarvense_22116	60.46312862	39.17294757	34.62485996	61.79680453	49.09233217	53.81882705	43.16315398	62.5204144	29.0938741
Tarvense_22117	0.120125421	0.581057319	0.367827832	0.371238794	0.277357809	1.027542823	0.322113089	0.045585428	0.202643899
Tarvense_22118	0.306987187	0.024210722	1.275136486	0.766173681	0.565383226	0.874937453	0.552193868	0.11396357	1.997489864
Tarvense_22119	0	0	0	0	0	0	0	0	0
Tarvense_22120	128.2405607	44.16035623	9.931351477	36.45249006	15.75072326	12.79850367	109.0697929	68.07044025	14.54693705
Tarvense_22121	1.74849224	0.774743092	0.625307315	0.702984099	0.234687377	2.919849407	1.564549291	0.774952275	0.441474209
Tarvense_22122	0.547238029	2.808443707	4.377151206	3.929602125	1.941504662	47.9638677	22.77799703	0.5299306	75.60064897
Tarvense_22124	2.469244767	2.566336491	2.574794827	2.843531186	1.909501838	3.499749812	4.770341467	2.005758829	7.410976885
Tarvense_22125	0	0	0	0.015797395	0.042670432	0.081389531	0.030677437	0	0
Tarvense_22126	0.013347269	0	0	0	0	0	0	0	0
Tarvense_22127	5.979576517	8.715859782	3.236884926	2.148445785	2.00551031	295.0116139	37.41113452	17.4592189	83.98142166
Tarvense_22128	14.48846051	1.016850308	29.52431402	14.82190631	12.50777042	6.653594119	11.77246648	64.73700583	3.618641057
Tarvense_22129	0.495450626	31.61920243	5.296720788	3.641299657	2.624231576	7.43696835	8.697053413	2.495802179	3.647590186
Tarvense_22130	12.49304379	0	1.986270295	5.758150651	0.938749507	6.292428078	24.44991736	4.091292156	5.095046609
Tarvense_22131	0.13347269	52.44042302	47.31896629	13.6173549	14.48661171	4.456076795	0.038346796	0.584975004	4.356843833
Tarvense_22132	1.868617662	2.856865151	1.630703391	2.298521042	1.994842702	1.770222289	1.441839543	1.994362472	1.071117753
Tarvense_22133	8.288654056	6.101101847	9.882307766	6.867917683	7.307311503	5.626051297	6.718358721	8.0800171	8.641314845
Tarvense_22135	140.1529983	28.37496573	121.9042741	103.6151169	86.22627573	62.31894614	128.2853725	156.9145019	140.876157
Tarvense_22136	0	0.193685773	0.012260928	0.093441594	0.01333451	1.754961752	0	0	0
Tarvense_22137	0.031099137	0.387371546	0	0	0	11.19614729	0	0.034189071	0.028949128
Tarvense_22138	0.053389076	0	0	0	0	3.316623368	0	0	0
Tarvense_22139	21.235505	12.78326101	38.69548798	26.36324648	32.86871384	43.77912325	32.03491367	28.30285256	27.02155074
Tarvense_22140	2.722842878	3.486343913	113.301149	36.05810808	49.57237453	217.7736616	27.84744351	3.037129136	14.26714372
Tarvense_22141	40.29540514	137.323213	113.0233163	44.50126306	60.69154241	124.0546346	57.75027531	64.59170228	123.5573409
Tarvense_22142	0.106778152	0	0.220696699	0.31594791	0.117343688	0.193300135	0.092032311	0.205134426	0.246067592
Tarvense_22143	93.41753581	42.41718427	31.30827901	71.49766915	43.67318729	16.71537483	51.16996506	123.8157204	33.65336183
Tarvense_22144	3.621514501	2.54212577	4.462977701	5.718657162	4.875096871	3.652355182	2.791646775	3.589852449	4.342369269
Tarvense_22145	40.16193245	40.7708552	66.05574825	27.52301227	48.30292917	17.34614369	87.98672424	41.51692848	75.96251308
Tarvense_22146	0.083420431	13.12221112	0.475723997	0.744452262	0.789402994	0.061042148	0.251554984	0.182341712	0.525860918
Tarvense_22147	37.67934042	43.89403829	12.49388538	14.21110001	10.53959674	15.4640108	37.34211029	29.39120466	16.50100322
Tarvense_22148	0	32.05499542	3.138797504	0.31594791	0.49070997	2.828286185	0.306774371	4.398993795	2.402777662
Tarvense_22149	0.106778152	0.096842886	0.821482159	0.442327073	0.245354985	0.040694765	0.122709748	0.022792714	0.246067592
Tarvense_22150	94.59209548	69.87214258	74.4299619	33.34040315	48.15710297	20.62715914	111.4971451	68.06098127	132.5291101
Tarvense_22151	31.12583133	14.57485441	17.22660349	17.19151563	14.71063148	13.22579871	18.86662381	33.97254016	13.60609038
Tarvense_22152	20.16104984	23.9686144	13.24180197	17.05328842	16.15075856	8.861285134	9.279924718	14.02891544	10.53024548
Tarvense_22153	0.747447065	0.581057319	2.415402767	54.42992611	64.5443624	0	0	1.344770124	0.028949128
Tarvense_22154	3.003135527	3.050550924	18.10939029	252.3910382	372.5018849	0.040694765	0.030677437	6.698208816	0.217118463
Tarvense_22155	16.09680643	19.46542018	10.66700714	8.577985744	10.80628694	13.64292005	12.34766843	13.9605373	12.18758308
Tarvense_22156	5.530173969	15.09151121	7.920559326	8.390786607	10.67294184	2.762157192	21.8423352	7.880580853	23.00485917
Tarvense_22157	4.45798785	33.41079583	32.77345987	22.18767891	48.17491788	23.4300111	12.94587845	7.020155901	34.25651692
Tarvense_22158	187.3689624	1102.177122	504.9785703	175.9816428	355.4705153	320.6272391	257.0206297	293.3270716	176.4883616
Tarvense_22159	0.373723532	0.096842886	68.88189209	18.86603955	37.82381777	0.53920564	5.629309705	0.205134426	27.5161466
Tarvense_22160	418.9841215	116.7925211	545.8583425	177.4455875	218.4086069	97.11215654	929.1071365	226.5623119	1935.429735
Tarvense_22161	46.78217788	18.20646266	11.39653234	6.358451679	5.547156177	3.316623368	11.51937762	54.16118656	12.28890503
Tarvense_22162	7.314303418	13.46116122	20.37766192	10.28410446	17.88424487	10.17369131	15.29270239	8.803685768	40.44670906
Tarvense_22163	3.123260949	4.987408653	5.456112848	3.704489239	4.779088399	4.679898004	2.968042038	3.85196866	4.197623627
Tarvense_22164	41.34316576	77.81325927	56.21022327	41.63537856	47.0192959	51.75865456	32.3493574	35.98969535	48.97468807
Tarvense_22165	3.844013475	5.520044528	2.697404105	2.843531186	2.346873767	1.54640108	1.932678536	2.963052815	2.127760942
Tarvense_22166	8.208570442	33.94343171	8.71751963	4.241600685	5.461815313	10.20421239	4.770341467	7.624162821	6.412231954
Tarvense_22167	0.080083614	0.096842886	0	0.080961652	0	0.142431678	0	0.031339982	0
Ta03122	0	0.484214432	0.122609277	0.110581768	0.277357809	0	0	0	0
Tarvense_22168	2.816273761	1.597907627	2.758708744	3.570211378	4.629741886	3.296275986	1.932678536	2.410329502	1.852744221
Tarvense_22169	26.65449622	7.456902258	27.70050102	138.138982	143.3879066	8.428903254	25.07880482	32.76452632	48.48979017
Tarvense_22170	1298.309945	508.7214932	464.9292307	664.8497389	509.4778124	651.9324793	911.5263574	1990.843847	277.4074841
Tarvense_22171	0	0	0	0.055290884	0	0	0	0	0
Tarvense_22172	0	0	0	0.015797395	0.021335216	2.462033298	0	0.003760798	0
Tarvense_22173	0.186861766	0.096842886	1.593920607	1.105817683	0.949417115	0.997021749	0.429484119	0.136756284	0.984270368
Tarvense_22174	0	0.096842886	0	0.434428376	0	8.12877936	0	0.005698178	0.036186411
Tarvense_22175	0.213556304	0.290528659	1.066700714	78.63943468	8.331401874	0	0	0.273512568	0
Tarvense_22176	69.18556892	53.11832323	58.41719026	40.6664453	34.05100484	35.90804349	57.52786389	64.66292951	68.97129855
Tarvense_22177	0.987697907	10.21692452	4.941153883	4.375878547	6.549911332	5.190617308	1.47251698	1.333373767	3.213353259
Tarvense_22178	21.32893588	8.401120401	17.71642755	28.25956583	23.89544199	28.20910259	20.83642204	22.67875039	16.08847814
Tarvense_22179	11.14937422	16.26960493	34.78829813	17.61409596	11.85171252	12.98305443	11.25861941	18.10881124	18.22347636
Tarvense_22180	35.57047191	256.3189097	145.0385604	97.53311967	136.785404	198.1072041	58.37916277	71.76285991	94.89524309
Tarvense_22181	2.669453802	24.84020038	13.52380331	4.873496504	10.00621633	22.07691015	6.749036158	7.578577393	7.685993606
Tarvense_22182	8.238601797	1632.133355	305.4034032	753.1986478	308.3418764	181.5139136	15.01660545	37.48261811	16.24523767
Tarvense_22183	12.58647468	4.745301437	8.247558269	7.819710761	9.184810516	4.344166191	7.270552589	3.088412742	6.955028112
Tarvense_22184	0.320334456	0.096842886	0.024521855	0.529212748	0.277357809	0.01220843	1.104387735	0.022792714	0.926372111
Tarvense_22185	2.282383001	0.774743092	3.604712758	3.333250445	5.760508338	90.03889765	2.009372129	3.703816019	1.013219496
Tarvense_22186	139.8470788	153.0964981	126.1567317	90.9574538	100.1181683	100.6279808	136.2116553	192.7522838	65.44674216
Tarvense_22187	12.07927846	9.829552976	4.655106438	5.221039205	4.043023444	4.369600419	4.187470162	8.399115095	7.208332986
Ta03101	0.053389076	75.92482299	0.049043711	0.110581768	0.085340864	0.061042148	0	0.159548998	0.810575597
Tarvense_22188	0.320334456	1.065271751	1.128005353	12.99335778	9.142140084	0.518858257	0.981677987	0.273512568	1.592202065
Tarvense_22189	15.78981924	91.80705637	790.2648563	49.31551933	203.066453	42.56672446	185.1383328	132.5852171	51.37746573
Tarvense_22190	0	0.387371546	0.735655665	0.292251816	1.109431235	25.29688345	0	0	3.097556745
Tarvense_22191	44.68225205	1.35580041	9.471566686	8.830744071	20.92269966	354.9567326	60.20447028	15.51044185	37.93783285
Tarvense_22192	37.03867151	184.630963	31.80729877	25.92352598	26.80769899	34.29551342	48.19931544	37.84730154	40.26823769
Ta03095	0	0	0.098087422	0.047392186	0.085340864	0	0	0	0
Tarvense_22193	29.87118805	36.46134675	18.20747771	20.64719589	19.6577347	9.87356742	20.66125388	33.20898424	11.43490574
Tarvense_22194	0.080083614	0.387371546	0.392349688	15.77764873	3.722995203	5.066498274	0.046016156	0.940199451	0.014474564
Tarvense_22195	52.23453727	104.2513673	30.21092597	210.0079689	31.72013249	8.545900704	43.32421052	289.5225117	27.40035009
Tarvense_22196	9.663422764	2.614757935	15.60816102	2.116850994	1.797491954	6.063520023	7.055810529	13.25396317	6.035893284
Tarvense_22197	26.14729999	297.0171328	69.02289276	48.68362351	52.8473302	62.8937597	42.47291164	67.62028415	132.823378
Tarvense_22198	106.2219714	17.67382678	405.0847458	422.0613845	318.8254682	120.2326839	207.1378899	95.81487132	410.5975028
Tarvense_22199	77.86129378	11.47588205	40.77518654	27.4045318	18.15626887	11.75061347	135.2491507	38.57666838	196.9047345
Tarvense_22200	0.106778152	0	2.783230599	1.263791638	1.984175094	2.645159742	2.270130344	1.367562838	3.589691929
Tarvense_22201	41.28310305	33.94343171	43.55081536	37.15547416	43.64118446	66.18494884	40.43286208	46.3603802	38.96552691
Tarvense_22202	3.57039446	26.438108	2.42153323	0.355441398	0.021335216	6.838755301	3.550913342	7.555784679	2.388303098
Tarvense_22203	14.70869045	8.134802463	9.355087872	21.10532036	13.17982972	12.20476705	17.68554248	12.93862597	11.81124441
Tarvense_22204	45.90125813	80.91223164	61.8379891	31.20380541	45.23065806	56.75902384	31.82784097	36.6392877	54.84412387
Tarvense_22205	44.33962765	0.774743092	7.184903661	8.317328718	3.050935897	1.526053697	6.120148698	22.70154311	2.084337249
Tarvense_22206	13.57417258	42.85297726	52.32963963	21.04529025	38.77323489	2.411164841	16.8725904	15.00900214	26.65491003
Tarvense_22207	73.4410787	43.96667045	65.53465882	110.6291605	87.53839152	97.04684144	78.97399999	68.42372732	56.23614271
Tarvense_22208	4.564766002	7.650588031	4.61415494	6.655995623	16.02808107	14.90445777	3.037066271	2.393234966	10.76907579
Tarvense_22209	1.027739714	8.328488236	39.24416449	9.328362029	44.56926636	5.771026398	3.512566546	6.621283406	3.517319108
Tarvense_22210	0	0	0	0.063189582	0.021335216	0	0	0	0
Tarvense_22211	0.013347269	0.024210722	0	0.001974674	0	0	0	0	0.002894913
Ta03076	0.694057989	0.677900205	0.564002676	0.229062234	0.192016945	0.651116244	0.352790526	0.524232421	0.231593028
Tarvense_22213	9.770200916	7.94111669	5.308981715	6.046453119	6.40056482	9.8379595	7.730714145	8.535871379	8.438670946
Ta03074	8.615662147	9.829552976	9.551262716	3.957247567	6.773931101	10.29577561	7.853423893	11.76104041	8.655789409
Tarvense_22214	128.9902768	121.1746617	110.1930038	54.88331136	71.89967814	40.18608069	131.4988341	84.60655423	171.7793517
Tarvense_22215	5.979576517	10.1927138	10.04169983	10.56055888	16.83348548	28.18112494	7.086487966	4.923226216	10.74012666
Tarvense_22216	11.78563854	45.90352818	65.90861711	21.1250671	39.86485122	25.91747862	24.84105468	28.0806236	26.25685951
Tarvense_22217	51.80742467	55.90255621	32.6508506	70.45243448	40.33955978	17.58013859	38.53086098	34.29163816	63.82559097
Tarvense_22218	27.46867962	23.24229275	22.96471767	74.04373538	59.15722035	13.86674126	32.67147049	33.94404927	27.22665532
Tarvense_22219	3.314527314	8.328488236	19.54796494	6.492729541	19.07368316	7.570650654	5.491261238	4.763677218	10.85592317
Tarvense_22220	64.05354398	50.79409395	74.63717158	74.07264461	66.01382541	71.14462336	91.29605276	76.7202752	72.72021069
Tarvense_22221	11.99919484	0.338950103	5.437721457	3.704489239	2.986930249	0.183126444	8.819763162	13.47812951	5.992469591
Tarvense_22222	25.47993654	13.07378967	101.3693045	18.91998765	27.7517823	29.01536763	51.48440879	24.48131218	110.0211627
Tarvense_22224	70.86505578	54.23201642	128.6845672	95.87439315	88.91984676	38.00891075	45.01913892	119.2001958	33.94285312
Tarvense_22225	54.75717112	117.8577928	23.63440955	18.45925661	17.49487717	21.58348612	26.50530564	72.70305936	12.76656565
Tarvense_22226	0	0	0.006130464	0.015797395	0.010667608	0.142431678	0	0	0
Tarvense_22227	0.006673635	0.193685773	0	0.007898698	0	27.47914024	0	0	0.057898257
Tarvense_22228	68.09776649	81.68697473	54.32204039	27.81131474	27.0850568	138.6063705	48.13289878	75.06210526	46.31860553
Tarvense_22229	0.030031355	0.774743092	66.17835753	51.43892624	16.91882634	0	0	0.136756284	0
Tarvense_22230	55.37781913	13.65484699	32.45467575	29.85178532	18.15626887	66.9047375	60.8026803	24.60473472	115.8688867
Tarvense_22232	0.393744436	48.08249313	1.152527208	1.958877039	0.682726914	5.412403779	0.322113089	0.353287066	1.476405551
Tarvense_22233	0.573932567	12.5411538	11.709186	10.03134613	0.224019769	0.081389531	0.352790526	9.447579938	0.057898257
Tarvense_22234	0.026694538	0.193685773	0.197646155	0.110581768	0.181349337	1.129279736	0.21474206	0.296305282	2.243557456
Tarvense_22235	44.39969037	15.83381194	37.67783097	41.76041494	30.84005482	48.24618763	42.22749215	64.29824609	30.4689577
Tarvense_22236	14.84216314	29.05286594	18.3791307	14.96408286	19.40437901	16.89850127	9.417973185	11.11144806	11.70992246
Tarvense_22237	0.026694538	2.033700616	0.147131133	0.20931549	0.373366281	0.040694765	0.030677437	0.045585428	0
Tarvense_22238	33.35482526	44.20877767	20.84970764	28.61698191	24.06612372	18.0379547	28.36129058	35.12357222	32.07563433
Tarvense_22239	0.026694538	0.096842886	0.024521855	0.031594791	0.085340864	0.295037048	0	0.045585428	0.27501672
Tarvense_22240	0.894267024	2.711600821	2.096618645	1.224298149	1.696149677	2.930023098	1.411162106	1.162428412	1.599439347
Ta03048	0	0	0.024521855	0.039493489	0.021335216	0	0	0.022792714	0
Tarvense_22241	0.026694538	0	0	0.094784373	0.021335216	0.020347383	0.030677437	0.068378142	0.086847385
Tarvense_22242	63.75990407	49.00250055	27.57482651	66.34511165	45.30533132	33.13398308	73.28333542	54.99312061	27.60777059
Tarvense_22243	0.600627105	0.435792989	0.367827832	0.252758328	0.373366281	17.64626758	0.460161556	0.695177776	0.115796514
Tarvense_22244	1.521588667	0	0.441393399	3.788215435	3.434969787	4.089823908	1.058371579	0.068378142	0.028949128
Tarvense_22245	100.6050402	68.63739578	58.10600791	74.02264585	49.89592308	74.47650726	106.8648521	100.6469267	66.18740562
Tarvense_22246	57.6735494	22.08017811	44.4949068	30.52451741	37.57131549	9.970217488	64.94413431	44.69651208	79.58839142
Tarvense_22247	243.067116	162.5507849	230.8794	306.2109479	161.5182532	31.89452227	107.631788	275.938624	180.11424
Tarvense_22248	0.347028994	0.871585978	0.551741749	1.319082522	1.813493366	0.549379331	0.260758215	0.205134426	0.858775896
Tarvense_22249	126.7056247	48.71197189	187.5738032	94.4565769	100.7662255	16.99006449	261.4510651	86.72251583	388.7820186
Tarvense_22250	0	330.1616107	0.073565566	0.07108828	0.245354985	1.098758662	0	1.310581053	4.168674498
Tarvense_22251	26.46763445	37.72030428	33.27002745	22.58766896	24.64974856	28.07938803	23.02341653	45.58736531	27.40035009
Tarvense_22252	55.28438824	19.61068451	42.2388961	64.35858917	54.3087925	28.25234078	110.8375802	53.31215796	62.80035759
Tarvense_22253	10.41086983	11.23377483	18.84504595	14.47041426	21.14319912	11.25210259	7.751114641	11.37356427	9.83792707
Tarvense_22254	92.49657425	181.071987	178.6049345	75.76628338	95.37908342	175.3130487	149.4451348	156.3466214	133.911431
Tarvense_22255	12.57312741	250.1451757	28.24917753	17.8115634	27.23973711	15.09775791	11.97953918	17.36804804	19.45381432
Tarvense_22256	25.76022919	51.47199416	29.5610968	29.6833061	40.00353012	3.957565921	33.34637411	15.46485642	66.07638571
Tarvense_22257	0.026694538	0	0	0	0	0	0	0	0
Tarvense_22258	11.21170597	2.711600821	9.686132922	35.15710363	14.23058912	1.668485375	13.78950797	17.11732819	19.55513627
Tarvense_22259	609.1182376	256.0768025	1884.224065	408.3501931	450.4255613	12.6458983	2573.969344	382.5605467	4537.529384
Tarvense_22260	0	0	0	0	0	0	0	0	0
Tarvense_22261	150.9909807	108.6577186	129.1933957	118.0446949	125.4288818	135.9527666	112.7472506	122.8040658	106.8150467
Tarvense_22262	15.06239308	0.048421443	0.171652988	0.031594791	0.042670432	0	0.935661831	4.199557548	0
Tarvense_22263	0	0.677900205	0.49043711	0.015797395	0.042670432	12.81885106	0	0	0.057898257
Tarvense_22264	24.38546048	31.76446676	13.13145362	13.68844318	12.7477916	12.33051387	14.05026618	25.48988977	9.155161875
Tarvense_22265	0	0.484214432	0	0.031594791	0.021335216	0	0.015338719	0	0.144745642
Tarvense_22266	30.13145979	13.46116122	25.67438271	25.53648979	17.36686588	12.04565052	24.71067557	60.6400155	7.80179012
Tarvense_22267	32.32708554	5.326358756	7.197164589	11.184556	6.411232428	20.92219619	14.24200017	22.46221961	8.532755613
Tarvense_22269	28.66993384	29.24655171	48.03831492	31.35388067	35.62981083	55.44834719	21.53556083	36.926134	34.62315764
Tarvense_22270	4.85840592	10.36218885	9.122130245	9.381678238	14.16124966	12.49329293	3.926711947	2.666747534	7.418214168
Tarvense_22271	4.604807809	3.159499171	3.751843891	5.221039205	6.272553523	4.547640017	3.389856798	3.601248806	2.663319818
Tarvense_22272	104.1353928	134.5631907	82.46700004	43.56921672	63.93097494	78.61719963	70.08260502	79.01664113	77.20008832
Tarvense_22273	8.515557629	2.808443707	1.749266562	8.155405415	5.344471625	11.10967091	22.51723882	11.20068153	38.68761527
Tarvense_22274	26.29411995	0.484214432	4.597847906	5.284228787	2.901589385	140.578337	11.65236431	17.66435332	6.556977596
Tarvense_22275	1.07218612	0.677900205	0.183913916	0.964983903	0.67739311	1.424316784	0.616156324	0.167184557	0.024172522
Tarvense_22276	62.10484271	0.484214432	6.130463875	30.35469541	12.16107316	39.23484055	39.69154181	42.62465438	4.371318397
Tarvense_22277	32.994449	3.486343913	13.31941364	53.84147313	13.37184667	14.56872596	24.11246555	46.29770024	21.71184634
Tarvense_22278	0.106778152	10.79798184	0.257479483	2.835632488	0.202684553	24.29477486	0	2.256478682	0.202643899
Tarvense_22279	24.1185151	32.11939594	20.50640166	24.51226565	19.649734	32.92379462	25.0455198	18.80398902	21.00013202
Tarvense_22280	0	0	0	0	0	0.005086846	0	0	0
Tarvense_22281	0.186861766	37.04240407	1.066700714	0.868856751	1.109431235	0.223821209	0.095100055	1.242202911	0.361864106
Tarvense_22282	1.067781521	138.3400633	4.340368423	3.66499575	3.765665636	0.457816109	1.035363502	4.398993795	1.273761652
Tarvense_22283	0.26694538	1.404221854	0.931830509	2.424900206	1.333451004	1.312406179	0.352790526	0.478646993	0.868473854
Tarvense_22284	0	0	0	0	0	0	0	0	0
Tarvense_22285	0	0	0	0	0	0	0	0	0
Tarvense_22286	46.33504437	23.04860698	47.51109503	63.47393502	67.65397014	58.89549902	35.8159078	48.109721	37.46017223
Tarvense_22287	11.14763908	34.84746005	40.93923775	17.68518424	28.18915423	31.83348012	29.87982372	19.57894129	41.9617617
Tarvense_22288	6.466751836	50.64882962	16.36833854	11.1766573	12.70512117	18.160039	9.6787314	11.9966031	18.09320529
Tarvense_22289	67.42372941	33.99185315	67.32475427	53.76904207	43.73719294	37.835958	59.96211852	75.42678868	54.17105663
Tarvense_22290	6.873843541	5.374780199	4.757239967	4.620738177	5.227127936	4.232255587	5.169148149	8.535871379	4.212098191
Tarvense_22291	10.2707235	12.37167875	7.669210307	10.78827833	6.763263493	16.74080906	9.25691664	7.356348432	9.951262908
Tarvense_22292	0.066736345	0.193685773	0.147131133	0.023696093	0	0	0	0	0
Tarvense_22293	0.013347269	0	0.012260928	0.055290884	0.021335216	0.040694765	0	0.022792714	0.043423693
Tarvense_22294	94.65442723	0.193685773	8.263865303	6.674399589	7.531331271	54.16473255	65.33266405	48.97014595	11.88361723
Tarvense_22295	62.50752981	38.59189026	62.76368915	80.91046825	71.04274919	78.12713292	68.60702029	72.99936465	56.68717013
Tarvense_22296	0.186861766	10.07166019	4.070628013	1.026830706	4.683079926	0.122084296	2.408178811	0.182341712	0.694779083
Ta14755	31.57296485	0.338950103	3.543408119	13.32510308	2.954927425	15.42331603	24.77203045	6.450338052	58.62676174
Tarvense_22298	4.231084277	32.29710264	64.82352501	9.936561755	19.76707769	10.33647037	12.77715255	27.39684218	17.52869728
Tarvense_22299	209.1383581	7.979853845	33.73287747	22.02946799	4.075026269	25.48509674	237.1085188	15.08877664	78.69820572
Tarvense_22300	58.28752377	11.23377483	35.58121233	23.17738573	25.97562556	5.676919753	39.9957086	36.26320792	40.88586734
Tarvense_22301	0.026694538	0	0	1.579739548	0.085340864	0.457816109	0	0	0
Tarvense_22302	0.013347269	0	0	0	0.010667608	40.61001841	0	0.011396357	0.75267734
Tarvense_22303	0	0	0	0.015797395	0	0.376426579	0	0.022792714	0
Tarvense_22304	46.44849616	55.85413477	55.57265502	36.88691844	40.86045908	60.0858209	54.22237005	48.75931335	62.24786347
Tarvense_22305	2.923051913	4.261087004	5.66454862	3.301655655	5.237795544	4.639203239	3.05240499	2.837692888	5.413487022
Tarvense_22306	3.950791627	22.22544244	3.334972348	6.097794654	1.802825758	2.706201889	1.012355424	9.498863544	0.680304519
Tarvense_22307	102.582705	318.5404643	27.42769537	44.04313859	37.88067612	31.48757462	72.47544511	88.31606843	19.87357669
Tarvense_22308	15.69638836	41.06138386	26.83917084	9.608765798	20.54581307	13.17157293	13.28333026	13.24256681	29.39783995
Tarvense_22309	80.68424117	96.51991544	32.06845653	40.7981166	38.60522006	35.26201409	36.85894066	56.94759584	14.76405551
Tarvense_22310	0.053389076	0.290528659	0.318784121	0.221163537	0.501377578	0.274689665	0.030677437	0.319097995	0.405287798
Tarvense_22311	3.37685906	6.44005195	4.671413472	3.483325703	6.688590237	2.899502024	2.372899758	3.225169026	2.171184634
Tarvense_22312	1143.333737	2232.842033	1399.370336	639.9099957	953.3689303	1481.020768	1826.990931	1583.345222	1477.573215
Tarvense_22313	47.9790275	20.67595626	10.20109189	39.7936392	22.70066989	25.93273916	56.01700011	24.1602768	27.21218075
Tarvense_22314	26.7479271	12.68641813	14.21041526	18.1591061	15.70271902	29.4579232	20.23176976	22.730034	12.33232872
Tarvense_22315	25.48887921	0.096842886	7.403516003	16.5833159	1.461462301	13.98373871	15.85256561	5.128360642	24.26660693
Tarvense_22316	56.80824595	0.193685773	1.520355041	39.47690143	6.784598709	31.39092455	6.825729751	19.81826479	0.512399574
Tarvense_22317	0	0	0	0	0	0.15260537	0	0	0
Tarvense_22318	0	0.096842886	0	0	0.003520311	1.648137993	0	0	0
Tarvense_22319	0.026694538	2.324229275	0.858264942	2.559178067	0.538714206	44.24029668	0.743927849	0.045585428	1.114541446
Tarvense_22320	26.49659802	28.03601563	44.38492628	31.0655782	38.60255316	34.15643906	37.3957958	51.35768274	21.19076203
Tarvense_22321	4.057569779	19.85279173	7.197164589	5.208401289	4.757753183	4.822329683	9.187892407	6.720545676	4.342369269
Tarvense_22322	0	0.096842886	0.034698426	0	0	6.73498365	0	0	0
Tarvense_22323	12.59314831	66.04684857	25.5395125	9.766739753	10.97696867	13.31227508	14.4797503	13.35653038	14.40942869
Tarvense_22324	0.26694538	97.03657224	0.637568243	1.224298149	1.088096019	41.44761841	0.122709748	0.911708559	0.578982569
Tarvense_22325	0.13347269	0	0.049043711	0.078986977	0.042670432	26.04464976	0.245419497	0	2.803288854
Tarvense_22326	0	0	2.305054417	0.221163537	0.746732562	0	0	0	0
Tarvense_22327	0	3.486343913	22.44975871	0.600301028	1.664146853	0	0	0	0
Tarvense_22328	0	0	0	1.785105689	0.046190743	0	0	0	0
Tarvense_22329	0.002269036	1.016850308	0.073565566	0.078986977	0.021335216	1.302232488	0.015338719	0	0.115796514
Tarvense_22330	0.013347269	1.35580041	0	0.655591912	0.05333804	2.034738263	0	0	0.028949128
Tarvense_22331	1.121170597	0.484214432	0.956352364	1.958877039	1.888166622	1.139453427	0.73625849	1.937380687	0.463186055
Tarvense_22332	0.093430883	6.391630507	8.692997774	0.379137491	1.130766451	2.573943902	1.242436202	26.75294801	1.288236216
Tarvense_22334	0	0	0	0	0	0	0	0	0
Tarvense_22333	34.32250226	8.280066793	14.57824309	38.90108636	22.75934174	7.833742312	36.66337199	29.6951455	28.72477271
Tarvense_22335	2.709495609	18.75507761	6.191768513	8.803098629	11.21165604	7.12158392	4.555599407	3.498681593	15.84964783
Tarvense_22336	3.790624399	27.98759419	2.5625339	0.128985734	0.394701497	2.980891555	2.013206809	1.441639158	1.042168625
Tarvense_22337	0.006673635	4.357929891	0.085826494	0.276454421	0.181349337	9.1359748	0.030677437	0	1.794845964
Ta14716	0	0	0.006130464	0	0	0.040694765	0	0	0.028949128
Tarvense_22338	1.014392445	0.242107216	1.483572258	2.96991035	2.101518782	20.99849887	4.923728652	1.572697263	33.8270566
Tarvense_22339	34.96984481	53.9293824	23.12410973	17.3639442	20.89784414	20.18460357	27.07283823	23.93234966	27.06743511
Tarvense_22340	0.590616654	1.016850308	7.062294383	9.486335983	3.168279586	4.842677065	2.902085548	0.273512568	35.15871651
Tarvense_22341	8.515557629	0.484214432	11.05935683	3.206871282	0.192016945	0.85459007	14.84787955	19.40799594	8.594996239
Tarvense_22343	0.560585298	23.6296643	7.417861288	3.040998629	6.720593061	10.00073856	3.121429223	0.558421492	4.950300966
Tarvense_22344	21.38899859	15.93065482	11.49461976	12.65371378	13.1531607	21.69030988	28.77543598	20.70148246	14.95222485
Tarvense_22345	0	0	0	0	0	0	0	0	0
Tarvense_22346	0	10.45903174	117.6415174	0.853059356	2.837583737	0.040694765	0	0.068378142	0.810575597
Tarvense_22347	0	0	2.770969671	0.015797395	0.373366281	0	0	0	0
Tarvense_22348	0	0	0.275870874	0	0.042670432	0	0	0	0
Tarvense_22349	14.2548833	16.8022408	12.7452344	11.58738958	12.80112964	15.35210019	14.95525058	10.13136136	11.50727856
Tarvense_22350	6.420036394	19.36857729	19.86270295	16.77485932	26.38099467	18.65854987	15.18533136	6.159730949	17.87608682
Tarvense_22351	0.961003369	0.677900205	0.803090768	1.7456122	2.126374309	1.078411279	1.518533136	0.786348632	0.622406262
Tarvense_22352	5.499074833	9.006388441	3.960279663	3.288464829	3.776333244	2.980891555	3.221130894	4.262237511	3.358098901
Tarvense_22354	11.71890219	3.680029686	8.141256025	4.462764222	2.222382782	1.302232488	18.54451072	4.775073575	27.86353614
Tarvense_22355	4.791669575	28.76233728	7.295252011	0.521314051	1.173436884	15.3419265	1.633573525	2.096929685	0.694779083
Tarvense_22356	0	0	0.049043711	0.031594791	0.042670432	0.050868457	0	0	0.057898257
Tarvense_22358	2.602717457	5.132672983	12.53066816	5.929315431	4.267043213	7.386099894	15.16999264	1.755038975	6.868180727
Tarvense_22359	28.65658657	9.103231328	13.58510795	13.06444606	10.63560521	7.569226337	14.29568568	17.47061525	8.221552482
Tarvense_22360	41.776952	40.4319051	35.99808387	62.35824397	41.67834458	26.55333433	28.83679086	44.98825882	23.13035364
Tarvense_22361	44.28623858	31.86130965	67.66806025	55.2882776	60.84803622	45.74091615	53.63949874	64.4805878	49.06877274
Tarvense_22362	2.976440989	4.842144323	8.398735508	9.020312817	6.965948046	7.233494524	7.25521387	4.843451717	10.19009322
Tarvense_22363	3854.128036	49.41408282	863.7513398	918.8521904	1156.998953	172.4267725	2970.64962	1133.168835	197.867293
Tarvense_22364	18.20567493	14.42959008	8.729780557	14.45461686	15.68138381	20.29651417	17.77757479	14.65571508	8.134705097
Tarvense_22365	4.498029657	14.72011874	8.294517622	10.51845882	13.18516353	15.02654207	6.802721673	3.282150811	9.321619364
Tarvense_22366	15.01567764	35.54133933	28.06526362	17.73257642	21.01518782	31.80977542	11.85682943	16.4791322	21.82764286
Tarvense_22367	68.99203352	39.17294757	57.62636042	44.9692609	37.5819831	81.94399669	71.26368635	78.11632893	52.6874138
Tarvense_22368	57.62456492	13.12221112	7.871515615	49.29245513	23.60741658	10.65185481	75.44348715	57.79856181	13.57714125
Tarvense_22369	38.72269644	22.70965688	47.05339459	45.23584195	48.03623897	47.04141911	47.9795116	46.94159441	36.59169837
Tarvense_22370	4.898447727	7.408480815	7.51594871	196.2226087	185.4261763	17.13249617	4.233486318	19.62452672	2.504099612
Tarvense_22371	64.82101195	11.20956411	24.27259084	65.1445096	31.57611978	48.51833388	44.54363865	57.56527839	25.02652155
Tarvense_22372	24.78587855	44.354042	33.81563873	22.49549116	28.2904965	10.81463387	33.36938219	17.59597518	39.66030599
Tarvense_22373	85.48925802	11.52430349	50.00312859	43.76668417	45.96138921	18.9739343	92.30840818	138.6594754	12.36127785
Tarvense_22374	14.62860684	14.47801153	15.48555175	13.80692365	21.95393733	30.19042897	6.917762062	10.80374642	9.71966988
Tarvense_22375	0.293639918	0.387371546	0.036782783	0.015797395	0	34.08695275	0.092032311	0	0.235211669
Tarvense_22376	39.94837615	2.009489894	1.863661018	2.045762714	2.16200412	40.64216727	5.755087197	14.92922765	4.03840342
Tarvense_22377	0.013347269	0	0.98087422	0.157973955	0.064005648	0.040694765	0.368129245	0	0.057898257
Tarvense_22378	14.46843961	5.858994631	6.64542284	19.67565607	13.64387067	12.85445898	21.73496417	12.12572383	14.67720813
Tarvense_22379	57.23308952	75.00481557	72.19356868	58.27264256	55.6350962	142.6792043	35.40943175	43.60246181	61.79915198
Tarvense_22380	12.8801146	8.909545555	13.95293578	4.794509527	4.491062982	0.356079196	28.23858084	3.213772669	73.66105736
Tarvense_22381	0.004404599	0.048421443	0.036782783	0.102683071	0.042670432	51.15331993	0.061354874	0.022792714	0.810575597
Ta19194	0.026694538	0.096842886	0	0	0.021335216	0.010173691	0.030677437	0.022792714	0
Tarvense_22382	12.39961291	119.8672827	33.89741912	27.90609911	25.38890712	82.91894153	58.17975943	14.3594098	89.82190833
Tarvense_22383	1.454852322	4.551615664	7.111338094	4.502257711	10.31909728	5.651485525	3.006388834	2.959292017	5.355588765
Tarvense_22384	0	0	0	0.394934887	0.021335216	0	0	0	0
Tarvense_22385	0	0	0	0	0	0	0	0	0
Tarvense_22386	0.800836141	0.581057319	3.629234614	1.128170998	2.346873767	6.002477875	3.494620245	0.558421492	10.36378799
Tarvense_22387	167.7030962	46.38774262	14.01424042	36.88826122	21.81877874	59.99934452	55.70255638	61.97908744	67.59621495
Tarvense_22388	5.058614955	1.597907627	1.814617307	5.631771487	5.755174534	1.302232488	4.923728652	1.903191616	4.255521883
Tarvense_22389	0.040041807	3.534765356	2.268271634	0.331745305	1.450794692	5.524314383	0.306774371	0.119661748	0.911897546
Tarvense_22390	0	0.653689484	0.024521855	0.090835024	0	4.364513574	0	0	0
Tarvense_22391	0	0.096842886	0.065350745	0.047392186	0.021335216	48.59840083	0	0	0.057898257
Tarvense_22392	5.472380295	7.021109269	7.154251342	4.636535572	5.531154765	10.93163132	5.406898286	6.951777759	3.292963362
Tarvense_22393	1.508241398	2.711600821	3.537277656	2.456494997	1.866831406	12.50346662	2.20877547	4.096990335	2.229082891
Tarvense_22394	5.365602142	5.786362466	4.334237959	8.976869979	6.720593061	5.646398679	5.391559567	5.099869749	3.415997158
Tarvense_22395	16.57730811	17.77066967	20.61675001	14.32428835	15.62804577	5.544661766	24.75669173	7.897675388	52.16632948
Tarvense_22396	29.15043552	7.166373598	23.52872035	22.65741446	34.24302179	2.217864706	98.68670752	3.498681593	138.6276782
Tarvense_22397	2.188952118	87.98176235	17.79060616	33.37729007	46.29741886	28.48633568	23.19214244	4.353408367	44.87114911
Tarvense_22398	38.14649483	14.86538307	11.59883765	22.93126231	22.02861059	15.63696355	16.12099319	19.7099994	11.73163431
Tarvense_22399	12.82672552	40.38348366	17.56990946	10.71853283	13.89989327	7.971087144	12.67745087	10.71827374	13.21527714
Tarvense_22400	16.62068674	4.672669272	8.328112564	13.81727094	10.1927928	8.421171248	15.94183695	16.59571693	10.96187698
Tarvense_22401	16.32878196	5.302148034	9.407074206	14.34387712	10.74750842	8.184632925	15.75777233	17.44189643	11.44923556
Tarvense_22402	32.53623725	335.6574445	197.7573619	124.3635741	231.4915747	274.6744049	42.66464562	38.01824689	175.2507864
Tarvense_22403	19.80734721	24.11387873	50.89143281	36.44459136	34.56305003	32.0979961	13.41370936	21.2200167	21.98686306
Tarvense_22404	28.87681651	22.177021	28.7641365	36.23132652	42.05704467	55.03458316	25.33956303	30.200346	30.75844899
Tarvense_22405	0.040041807	0	0	0	0	0.030521074	0	0.022792714	0
Tarvense_22406	48.72647456	12.97694679	60.39328399	24.59654476	22.01794298	3.855829008	100.5989856	33.48249681	278.5437374
Tarvense_22407	0	0	0	0.31594791	0.234687377	0.061042148	0.122709748	0.045585428	0.463186055
Tarvense_22408	12.8801146	2.033700616	6.694466551	16.35030432	13.56919742	7.172452376	21.41285108	8.860667553	23.1448282
Tarvense_22409	36.4380444	96.45551492	35.43408119	29.39895298	37.22461823	44.86262138	20.8453185	30.65620028	25.02652155
Tarvense_22410	117.5116254	0.387371546	13.21728011	11.91913489	2.570893536	24.72715674	46.23089769	20.57042435	13.21527714
Tarvense_22411	4.925142265	36.80029686	31.47380153	10.4736732	29.22391221	14.72133133	28.36129058	16.2398087	29.65114482
Tarvense_22412	0.667363451	15.88223338	0.441393399	0.853059356	0.810738211	19.00445537	7.301230026	1.162428412	4.805555324
Tarvense_22413	13.10701817	33.55606016	14.41272057	12.98545908	14.73196669	10.60098635	12.19428124	15.21413657	10.2769406
Tarvense_22414	142.5755276	193.0805049	67.19601453	95.78885025	68.85140915	164.9630473	113.843969	135.0696229	87.0789784
Tarvense_22415	11.08490691	22.37070677	17.72930153	10.25250966	21.90059929	5.229277335	11.15891774	8.672627663	14.46008967
Tarvense_22416	3.416900867	5.713730301	10.78961642	637.4425216	546.3806955	0.183126444	0.122709748	8.706816734	0.173694771
Tarvense_22417	0.373723532	2.25159711	2.807752455	1.140019045	2.741575264	0.213647518	0.337451808	0.22792714	1.7803714
Tarvense_22418	0.053389076	3.631608242	1.226092775	1.3980695	3.573648691	0.020347383	0.21474206	0.068378142	2.967285667
Tarvense_22419	2.602717457	8.957966998	2.770969671	1.342778615	2.05884835	2.792678266	2.162759314	1.891795259	3.604166493
Tarvense_22420	16.16354277	49.14776488	12.33449332	6.571716518	9.035464004	14.10073616	11.19726454	11.53311327	17.77476487
Tarvense_22421	1.978732631	14.13906142	14.19815433	8.814946676	18.36428723	10.82480756	4.847035059	6.934683223	8.539992895
Ta19162	1.054434252	0.581057319	0.723394737	1.621839607	2.05884835	0.844416379	1.119726454	1.128239341	0.492135184
Tarvense_22422	2.002090352	1.065271751	0.662090098	1.445461686	1.930837054	1.144540273	1.196420046	1.173824769	0.680304519
Tarvense_22423	0.40041807	0.096842886	0.98087422	0.458124469	0.549381814	0.691811009	0.782274646	0.136756284	2.996234795
Tarvense_22424	4.911794996	2.808443707	3.518886264	6.769183962	5.227127936	2.034738263	1.763952632	2.41602768	9.393992185
Tarvense_22425	67.24354128	73.67322588	53.21242643	50.16857868	55.06619267	50.8379355	49.60541576	49.71466995	99.24238896
Tarvense_22426	8.168528635	0.677900205	1.422267619	5.039369157	2.560225928	1.465011549	3.213461535	4.615524578	0.521084312
Tarvense_22427	1.494894129	0.871585978	0.416871543	0.655591912	0.522712794	0.295037048	0.52151643	1.287788339	0.27501672
Tarvense_22428	7.834846909	49.94671869	54.11765073	7.503762851	8.48608219	3.860915854	2.10140444	10.22823039	7.020163651
Tarvense_22429	6.833801734	35.46870717	9.759698488	17.51852171	16.16142617	11.89304515	5.414567645	5.766556633	8.641314845
Tarvense_22430	2.802926492	103.3715497	10.29917931	3.420136121	10.28357414	8.556074395	2.546227278	2.780711104	4.675284246
Tarvense_22431	0.53389076	0.096842886	0.472045718	0.805667169	2.346873767	5.870219888	0	0.364683423	0.405287798
Tarvense_22432	18.75291296	4.600037107	7.307512938	12.74059945	7.534851582	7.996521373	11.90284559	8.76094943	6.079316976
Tarvense_22433	44.74004573	33.70132449	36.37817263	34.51335977	41.67834458	39.9419121	46.33826871	35.13496857	42.20782929
Tarvense_22434	42.55109361	27.50337976	19.48261419	12.2192854	12.33175489	9.512401378	59.39151819	23.49666693	25.02652155
Tarvense_22435	0.560585298	10.50745318	0.686611954	0.971539822	2.474885064	0.356079196	0.690242334	0.182341712	1.64387626
Tarvense_22436	0.907614293	18.98120575	14.339155	4.170512406	8.534086426	2.706201889	6.258197165	1.20801384	8.742636795
Tarvense_22437	1.681755895	0.581057319	0.171652988	1.50075257	0.853408643	5.259798409	1.140126949	0.148152641	2.576472433
Tarvense_22438	89.55123239	31.32867377	103.8316666	109.892607	150.5546191	140.485146	106.0775157	107.4665067	116.5173471
Tarvense_22439	8.50221036	11.13693194	11.0470959	6.848170939	11.60635754	10.94282238	8.083504672	7.715333677	10.84144861
Tarvense_22440	0.13347269	1.840014843	6.093681091	2.395911985	8.315400462	2.146648867	1.748613914	0.273512568	2.301455712
Tarvense_22441	99.03673606	61.78576156	88.16833144	125.2601553	114.8154653	93.8217813	88.90321267	106.276727	84.53507374
Tarvense_22442	10.57544166	6.004258961	8.257734839	10.39468622	8.27273003	7.681136942	13.37536257	9.322220011	12.08626113
Tarvense_22443	28.62989203	58.71923156	156.1327383	48.05307047	82.40193825	101.2417596	54.79496441	66.50344117	59.57730637
Tarvense_22444	1.101149693	2.421072162	0.747916593	1.192703358	1.445460888	0.508684566	0.444822838	0.672385062	0.463186055
Tarvense_22445	29.64428447	16.4632907	30.55423195	42.30542509	40.87827398	30.53124763	39.35915178	24.22865494	45.67448743
Tarvense_22446	4.738280499	6.14952329	2.587055755	13.49492509	10.27290654	2.63498605	4.647631718	2.746522033	1.288236216
Tarvense_22447	4.871753189	12.10536081	2.856796166	1.729814805	2.138855411	0.213647518	3.328501924	0.632497812	0.607931698
Tarvense_22448	16.56396084	23.92019296	34.74538488	30.79962905	52.0704083	49.35257656	21.78098033	26.71875894	34.05864963
Tarvense_22449	0.053389076	0	0.674351026	1.840396573	1.717484893	20.44739001	1.549210573	0.752159561	54.0190737
Tarvense_22450	13.61421439	21.20859214	58.64401742	26.83977491	44.96930166	38.11064766	20.75328619	25.44806514	72.23285211
Tarvense_22451	3.256733639	0.290528659	1.066700714	2.211635367	2.46955126	1.322579871	4.586276844	1.527111836	3.502844544
Tarvense_22452	11.77229127	3.970558345	1.422267619	1.242702115	1.322783396	4.832503374	6.166164854	4.809262646	1.389558166
Tarvense_22453	0.026694538	0	0.036782783	0	0.042670432	0.061042148	0.061354874	0	0
Tarvense_22454	0.200209035	0.193685773	2.905839877	1.413866895	1.376121436	13.52083576	1.656581603	0.700875954	7.729417299
Tarvense_22455	68.81851902	73.09216856	119.4398277	106.0558145	83.28734972	165.3072233	69.17762062	70.17876629	120.9108116
Tarvense_22456	0.106778152	0.14526433	0.098087422	0.197467443	0.128011296	0.183126444	0.061354874	0.877519488	0.086847385
Tarvense_22457	2.135563042	2.517915048	3.261406781	2.677658533	2.453549848	2.502728063	2.055388285	12.99184696	1.042168625
Ta03606	0	0	0.024521855	2.282723646	1.098763627	0	0	0.034189071	0
Tarvense_22458	0.040041807	0.096842886	0.073565566	1.074222892	0.256022593	0.020347383	0.092032311	0.729366847	0.636880826
Tarvense_22459	0.026694538	1.065271751	0.539480821	0.66349061	0.896079075	0.264515974	0.092032311	0.131058105	0.554810047
Tarvense_22460	56.21869707	1.452643297	26.29969002	49.07721562	21.40455552	41.97665036	48.43967316	44.28624323	31.62692284
Tarvense_22461	0	0	0	0	0	0	0	0	0
Tarvense_22462	58.26523383	69.14582094	96.39847919	51.02298082	70.01503183	57.25244787	54.42177339	38.10371957	85.07671193
Tarvense_22463	70.24667681	89.87019864	148.1733118	90.11624249	101.3742791	151.1378147	102.3936156	131.1017533	85.54713527
Tarvense_22464	20.35458524	43.09508448	39.98288539	17.99323345	33.78964844	6.745157341	48.27094725	19.22565423	50.23151448
Tarvense_22465	36.15775175	19.61068451	52.48596646	66.20427787	80.99914779	92.33133552	39.25178075	47.30627783	45.5225045
Tarvense_22466	0.40041807	3.098972367	1.593920607	17.13227539	4.117696701	28.84241487	0.490838993	6.108447342	1.071117753
Tarvense_22467	19.18002557	0.920007421	1.572463984	2.259027553	0.672059306	139.4202658	16.28971909	10.53023385	18.26690006
Tarvense_22468	46.85558786	23.58124285	14.25945897	4.841901713	3.018933073	0.793547922	42.36554061	62.3095818	14.35876772
Tarvense_22469	2.042132159	2.469493605	10.01717797	5.908225908	8.320734266	5.931262036	5.752019453	9.937623288	12.66886234
Tarvense_22470	2.082173966	3.195815253	4.199367754	7.393181083	7.125962166	5.112279885	2.822324212	7.510199251	7.874162941
Tarvense_22471	21.82545429	29.3433946	33.16580956	26.61782151	29.46393339	49.21014488	26.71237834	28.43675976	40.66020889
Tarvense_22472	14.36833509	26.97074388	29.89214185	22.01761995	30.15732791	14.69081026	44.05279965	18.62164731	48.53321386
Tarvense_22473	3.523679019	66.28895578	3.040710082	14.75476737	0.789402994	1.200495575	0.030677437	14.78107501	0.115796514
Tarvense_22474	0	0.193685773	1.152527208	4.928787389	1.237442532	179.0078282	0	0.273512568	0.709253647
Tarvense_22475	2.16225758	0.871585978	0.649829171	2.093154901	1.781490542	26.72628708	0.598210023	1.572697263	0.332914977
Tarvense_22476	0.106778152	0	0.196174844	1.08212159	1.621476421	0.040694765	0	0.364683423	0
Tarvense_22477	1.041086983	5.665308858	4.401673062	16.57936655	17.49487717	6.022825258	1.902001099	1.857606188	4.863453581
Tarvense_22478	84.75515822	154.9728291	109.4124731	70.60385251	116.4796121	92.2957276	48.69276201	85.28463747	89.19950206
Tarvense_22479	3.603762633	41.64244118	53.34116617	16.02645771	45.65202858	21.62926773	26.59733795	5.310702353	29.15900964
Tarvense_22480	1.321379632	10.12008164	18.5140009	7.921603962	1.770822933	3.438707664	0.291435652	9.248143691	2.504099612
Tarvense_22481	12.43965472	18.5938342	15.70624845	11.98493104	12.10773512	22.27529713	11.00553055	15.54463092	12.12968482
Tarvense_22482	11.31181049	7.94111669	6.919209357	9.390208832	5.024443384	9.044411578	16.11332383	9.219652798	13.64951407
Tarvense_22483	0.146819959	0.242107216	1.557137824	7.638040713	2.016177918	17.99725993	0.092032311	0.49004335	0.173694771
Tarvense_22484	0.026694538	0	0.049043711	0.17377135	0.042670432	0.040694765	0.030677437	0.079774499	0.072372821
Tarvense_22485	21.50245038	10.65271751	16.00051071	17.48116087	13.82522001	20.32703525	30.5240499	25.34549793	16.52271507
Tarvense_22486	2.082173966	3.195815253	10.55665879	4.778712132	6.837936749	2.024564571	2.254791626	2.404631323	13.72188689
Tarvense_22487	14.02797973	16.75381936	4.953414811	11.5084026	4.917767303	18.95358692	8.666375976	29.71030265	4.675284246
Tarvense_22488	0	0.096842886	0	0.063189582	0.010667608	0	0	0	0.028949128
Tarvense_22489	0	0	0.012260928	0.07108828	0.05333804	0	0.030677437	0.034189071	0
Tarvense_22490	0.026694538	0.048421443	0.053089817	0.07108828	0.05333804	0	0	0.045585428	0
Tarvense_22491	10.98747185	23.33913564	10.97353034	25.98671556	19.40971282	27.58087715	11.13590966	18.81538538	8.82948418
Tarvense_22492	96.67426945	58.15415332	82.94517622	42.50289253	68.04515133	136.6072401	69.02423344	100.9204393	83.61478095
Tarvense_22493	48.27707201	0.048421443	123.3064338	22.54683269	74.20494824	0.162779061	17.29440516	68.11602568	1.925117043
Tarvense_22494	70.76054666	36.46134675	78.67432726	78.93958519	72.13788583	113.0297105	108.8691624	123.131939	71.08458493
Tarvense_22495	49.17574364	11.52430349	106.9459423	35.55203852	53.20469506	19.95060867	89.66754101	51.46024995	166.2240139
Tarvense_22496	84.56829645	140.0832353	33.60720296	30.91416017	16.7268094	32.39303314	77.65993198	55.5002585	92.14985249
Tarvense_22497	4.030875241	1.162114638	1.557137824	2.732949417	1.642811637	0.813895305	2.040049566	4.250841154	0.738202776
Tarvense_22498	53.1043788	31.95815253	44.59299422	65.61645679	56.66633387	56.54537632	47.76476954	48.69378429	49.8938229
Tarvense_22499	0.458211745	0.629478762	6.179507586	1.67452392	1.962839878	281.5670808	1.196420046	12.52459632	5.635382091
Tarvense_22500	37.35900596	14.3327472	16.80973194	18.60933187	17.21037207	18.98410799	22.65528729	35.68655225	12.45536252
Tarvense_22501	12.73329464	9.73271009	8.337430869	7.677534201	8.470080778	8.606942851	9.878134741	10.73536828	7.816264684
Tarvense_22502	11.26509505	42.36876283	19.92400759	18.23414373	17.28152501	16.70520114	13.37536257	17.03755369	16.38520671
Tarvense_22503	46.26830803	23.19387131	32.93285193	40.62758371	32.20550865	26.36003419	55.80486564	50.88473392	34.82580154
Tarvense_22504	0.747447065	1.065271751	0.772438448	1.358576011	1.632144029	0.640942553	0.73625849	0.9800867	0.665829955
Tarvense_22505	31.3820989	4.503194221	28.48826562	9.675904729	15.07333015	0.03560792	44.39025146	18.81538538	36.46142729
Ta03654	193.1483299	211.3194099	103.0163149	70.75653434	95.03238616	110.476114	115.0262774	200.4011767	111.7750457
Tarvense_22506	83.6526738	33.87903119	65.98929402	93.46592223	61.37426932	61.64066614	85.53897153	80.16391239	70.88194103
Tarvense_22507	122.9327522	60.06680033	151.568608	153.6243789	146.7809527	57.99004049	201.6274552	112.6878616	242.2173578
Tarvense_22508	4.070917048	4.212665561	5.333503571	6.668475565	7.819356688	7.681136942	4.218147599	6.256599983	6.035893284
Tarvense_22509	2.16225758	1.162114638	0.784699376	2.30641974	1.376121436	2.604464976	1.227097483	0.843330417	1.360609038
Tarvense_22510	242.6933924	135.5316196	188.3257659	298.422042	221.4488752	133.2550088	223.5326792	218.3997852	170.5634883
Tarvense_22511	0	0	0	0	0	0	0	0	0
Tarvense_22512	20.79504512	17.81909111	3.647626005	23.64475168	13.97990033	37.54092095	18.85895445	19.21425787	17.02208753
Tarvense_22513	0	0.048421443	0.049043711	1.895687457	1.034757979	0.244168592	0	0.045585428	0.028949128
Tarvense_22514	0	0.096842886	0	3.728185332	0.885411467	0	0	0	0
Tarvense_22515	26.17399453	89.24071988	27.67291393	22.13215106	23.46873767	31.93013019	27.51766106	23.88676423	29.91892426
Tarvense_22516	4.791669575	2.808443707	6.498291707	242.6154519	67.61663352	56.61150532	1.902001099	5.094171571	20.85784705
Tarvense_22517	0.13347269	0	0	1.034729404	1.386789044	1.607443228	0.030677437	0.022792714	0
Tarvense_22518	19.44296677	4.454772777	15.44876896	9.04400891	14.72129909	10.47890205	9.187892407	10.09717229	14.54693705
Tarvense_22519	206.8926801	58.05731044	27.44608677	36.03385908	19.77774529	89.30466235	87.49205056	84.14693915	43.80972932
Tarvense_22520	0.013347269	0	0.061304639	0.015797395	0.010667608	0	0	0.034189071	0.028949128
Tarvense_22521	48.77092097	15.78539049	5.419330065	0.792476344	3.136276762	4.974935052	27.1725399	7.378457364	12.89683673
Tarvense_22522	0.053389076	0	0.049043711	5.465898835	2.762910481	0.040694765	0.030677437	0.091170856	0.188169335
Tarvense_22523	14.70869045	11.33061772	15.76755309	18.23019438	24.46082522	23.49105324	6.595648973	10.30230671	12.91131129
Tarvense_22524	9.783548185	23.92019296	13.37667217	32.40440747	14.93465125	7.752352781	6.917762062	33.93835109	11.01514338
Tarvense_22525	17.11119887	12.10536081	25.1839456	41.62613708	51.98858775	57.58309284	14.08094362	21.34993517	27.42929921
Tarvense_22527	0.026694538	2.243365465	1.25061463	1.271690336	2.133521607	4.547640017	0	0.22792714	0.260542156
Tarvense_22528	32.30039101	38.49504737	30.90979886	37.98286275	27.79263924	25.54359547	20.97569761	22.66735404	22.26911707
Tarvense_22529	13.32724811	21.59596368	28.34113449	26.5554218	49.77505908	23.35879526	11.28929685	15.66999085	13.30212453
Tarvense_22530	41.5834166	334.9311228	106.6332886	65.42625614	84.02874848	130.7658118	36.29140807	43.88737074	138.8038337
Tarvense_22531	18.4325785	4.212665561	8.668475919	11.1687586	12.41357544	43.33483815	9.203231125	12.93486517	5.138470301
Tarvense_22532	0	0	0.004046106	0	0	0.020347383	0	0	0
Tarvense_22533	78.50423172	11.23377483	37.66557004	25.86823509	21.7832556	39.80456727	35.89260139	56.3492871	22.01219355
Tarvense_22534	0.240250842	0	0.049043711	0.063189582	0	0.223821209	0.153387185	0.11396357	0
Tarvense_22535	7.194177997	0.096842886	2.991666371	3.198972584	7.044141612	31.48757462	10.13889296	11.1798262	8.995941669
Tarvense_22536	4.304494256	27.8907513	20.69951127	17.78391796	46.37742592	15.51152194	9.141876251	5.595611278	23.36194667
Tarvense_22537	0.707405258	0	0.514958965	0.063189582	0.362698673	0.590074096	7.899440049	0.433061565	2.518574176
Tarvense_22538	0	0	0	0	0	0.010173691	0	0	0
Tarvense_22540	6.860496272	7.79585236	11.03275062	18.45530727	26.4236651	18.539009	7.531310804	7.641257356	10.62433014
Tarvense_22541	20.83508693	14.38116864	5.836201609	55.96227347	18.13493366	57.16597149	8.620359821	37.25924952	7.3241295
Tarvense_22542	1231.149825	269.8284924	1567.94338	777.2581601	949.3714576	801.393568	1526.309099	1511.349876	905.8351647
Tarvense_22543	3.657151709	7.747430917	6.056898308	4.699725154	6.112539403	7.192799759	4.540260688	4.091292156	10.52300819
Tarvense_22544	7.200851631	17.62540534	21.81219047	9.280969842	18.56163798	9.497140841	14.00425003	6.552905264	35.28898759
Tarvense_22545	22.35667559	12.25062514	22.02062624	16.7689353	25.29823245	7.080889154	24.22750594	15.06028575	28.16026471
Tarvense_22546	151.204537	58.20257476	35.77738717	150.5794309	68.00066741	153.7923343	212.328819	219.1129692	70.68653441
Tarvense_22547	68.92529717	27.98759419	85.3421876	107.8079826	101.6409693	127.7408681	102.616027	80.0309169	125.4944719
Tarvense_22548	0.106778152	3.14739381	2.574794827	1.279589034	2.048180742	4.349253037	0.306774371	0.37607978	1.823795093
Tarvense_22549	54.16989128	20.07068822	42.02432986	80.46537664	59.81861204	69.277751	81.68634559	95.81202223	49.93724659
Tarvense_22550	20.01649892	12.63799668	16.66260081	26.75288924	21.63390909	12.05582421	19.3958096	32.79871539	13.72912417
Tarvense_22551	10.35748075	2.566336491	3.604712758	6.903461823	4.480395374	3.804960551	3.635276294	2.393234966	6.267486311
Tarvense_22552	13.24049086	8.134802463	3.381563873	16.62675874	6.933945221	6.785852106	10.03152193	2.381838609	4.827267171
Tarvense_22553	28.59652386	25.56652203	31.32262429	28.68672741	43.11847167	55.97392008	21.02171376	31.83378585	26.52217827
Tarvense_22554	411.2783427	796.7104479	2407.933409	396.4421954	495.5922137	23.51648747	2847.718994	271.8905241	5414.100164
Ta03697	2.842968299	0.242107216	1.58165968	6.39004647	3.30695849	0.562096445	14.93991186	1.367562838	16.55890148
Tarvense_22555	17.74746319	56.99203868	9.048564679	12.2350828	10.83828976	8.678158691	11.84149071	9.436183581	9.9946866
Tarvense_22556	55.63809087	28.27812285	30.2231869	35.09391405	25.69826775	45.75108984	43.39829653	43.63665088	40.83998297
Tarvense_22557	3.250060004	4.696879994	5.615504909	3.66499575	9.291486597	3.011412629	2.392840093	2.256478682	3.358098901
Tarvense_22558	58.97490813	54.81307374	31.09371277	40.60720507	36.18452645	46.37168501	45.96247011	44.44579223	34.85475066
Tarvense_22559	0.080083614	0.096842886	0.564002676	2.72765729	0.384033889	32.62702804	0.030677437	0.22792714	0.144745642
Tarvense_22560	0.200209035	0	0	0.094784373	0.032002824	0.488337183	0.291435652	0.022792714	0
Tarvense_22561	3.263407273	0	0.355566905	1.740320073	0.202684553	6.205951701	2.883679086	0.558421492	0.10132195
Tarvense_22562	1.401463246	1.113693194	0.98087422	0.73457889	0.501377578	1.943175041	0.858968238	0.774952275	0.347389542
Tarvense_22564	46.40845435	130.9025296	96.02758613	77.32825086	124.5016534	60.54872385	68.1460918	55.63701478	56.50869875
Tarvense_22565	6.27989007	13.46116122	5.272198932	17.10723652	14.18258488	6.897762711	6.657003847	6.097050985	10.52300819
Tarvense_22566	44.33962765	204.8711263	132.4364111	74.20826525	149.1011575	222.1646267	30.43201759	51.11266106	124.4475266
Tarvense_22567	29.52415905	30.84445934	39.11640563	57.99618814	62.40550699	32.77454657	30.10484272	30.48525493	35.8534956
Tarvense_22568	55.07750557	96.96394007	53.38407942	27.91660438	25.60225928	117.1093607	86.75579207	97.90040465	92.28258424
Tarvense_22569	0	0.048421443	0	0.015797395	0.010667608	0.020347383	0	0	0
Tarvense_22570	7.447776108	13.38852905	12.61649465	9.107198492	11.65436178	12.36357837	15.10863776	8.214836003	11.51451584
Tarvense_22571	110.4930975	13.89695421	96.68967623	61.62327014	38.16870154	2.228038398	221.2430687	56.59430877	324.5155324
Tarvense_22572	29.70434718	20.09489894	20.62288047	26.09334798	21.21435207	19.25879766	30.70044516	30.86133471	26.41607972
Tarvense_22573	20.87512873	18.9327843	23.03619888	29.15409335	28.04514152	18.2719496	24.58029646	21.23711124	39.63135686
Tarvense_22574	0	0	0	0	0	0	0	0	0
Tarvense_22575	0	0	0	0	0	0	0	0	0
Tarvense_22576	9.663422764	6.875844939	6.461508924	8.814946676	5.80317877	8.927414128	6.749036158	8.011638958	6.585926724
Tarvense_22577	1.34807417	7.069530712	2.427663694	6.074098561	2.293535727	11.29422168	1.533871854	1.219410197	0.815352203
Tarvense_22578	0.053389076	3.583186799	0.809221231	1.737713502	2.453549848	3.998260686	0.153387185	0.068378142	1.823795093
Tarvense_22579	68.6983936	35.97713232	75.9114498	40.18857409	45.16665241	6.266993849	130.2103817	27.7900165	221.417409
Tarvense_22580	74.63792831	1.64632907	4.416386175	5.734454558	2.986930249	28.18621178	8.351932246	39.65168674	4.964775531
Tarvense_22582	0.146819959	0	0.282001338	0.772097704	0.245354985	0.651116244	0.153387185	1.424544623	0.202643899
Tarvense_22583	0	0.096842886	0.024521855	0.007898698	0	0	0	0.022792714	0.014474564
Tarvense_22584	0.413765339	1.549486183	0.762629706	0.268555723	0.192016945	11.27244998	0.95100055	0.501439707	1.186914267
Tarvense_22585	10.75789882	7.602166587	11.04954809	18.57971175	16.6059454	18.17784295	20.50019733	11.1798262	40.03186805
Tarvense_22586	0	0	0	0	0	0	0	0	0
Tarvense_22587	191.9871175	201.336361	185.5905981	148.9036432	150.4044191	242.04229	222.3060419	337.4669856	185.245473
Tarvense_22588	4.951836803	11.37903916	9.526740861	6.247869911	11.35033495	6.094041097	3.543243983	10.49604478	3.908132342
Tarvense_22589	97.9022182	37.26030057	54.1687788	57.89484785	47.2788388	54.50046437	83.23816375	83.02132098	60.86308191
Tarvense_22590	30.83219142	15.0106474	11.81953435	22.38096004	16.25743464	10.21438608	20.40049566	17.9606586	17.61308399
Tarvense_22591	28.79005926	34.04027459	35.87339024	44.3590865	51.05517205	65.0098875	38.18451271	36.26320792	40.21033943
Tarvense_22592	22.77711457	13.41273978	15.17902855	17.63779205	18.34113852	21.94465216	10.65534761	13.11720689	12.56392175
Tarvense_22593	0.320334456	0.677900205	0.931830509	14.8456024	6.661921217	1.302232488	0.276096934	0.22792714	0.723728211
Tarvense_22594	1.655061357	3.873715459	3.285928637	5.355317066	7.974037005	34.07504953	1.503194417	3.555663378	2.084337249
Tarvense_22595	2.762884685	13.72747916	1.410006691	5.160456193	2.848251345	27.83521943	1.717936477	7.920468102	1.925117043
Tarvense_22596	61.77116098	40.9887517	19.88722481	32.36886333	20.96184978	5.992304184	78.00505314	59.15848909	64.87861552
Tarvense_22597	0	3.098972367	2.108879573	3.554413982	8.334922184	9.227538022	0.644226179	0.091170856	5.789825692
Tarvense_22598	31.23260949	42.5624486	38.27040161	50.23437484	47.32150923	61.17440587	23.67531207	27.73303471	47.80948565
Tarvense_22599	3.136608218	0	1.765573596	3.24794451	2.464217456	0.081389531	0.73625849	0.284908925	0.607931698
Tarvense_22600	0.026694538	0	0.004046106	1.437562988	0.640056482	0.063076886	0.012731136	0.011396357	0
Tarvense_22601	0	0	0	0	0	0	0	0	0
Tarvense_22602	0	8.328488236	0.416871543	0.078986977	0.016001412	6.328035997	0	0.022792714	0.144745642
Tarvense_22603	157.9700007	0.968428865	307.21189	31.05767951	108.6353999	0.101736913	271.533665	246.8887403	73.00608333
Tarvense_22604	0.560585298	0	0.073565566	0.047392186	0	3.703223638	0.490838993	0.068378142	0.209881181
Tarvense_22605	19.98086171	32.78131707	13.3889331	12.98285251	13.44118612	16.18634288	8.827432521	9.139878299	7.410976885
Tarvense_22606	5.846103827	1.840014843	7.797950048	3.643906228	5.984528106	2.136475176	4.172131443	3.184597995	10.24799147
Tarvense_22608	68.43371726	88.51439823	50.07975939	49.72032759	40.15287664	79.2377948	57.19041208	50.00721444	34.88369979
Tarvense_22609	51.44037477	144.0053722	39.93690691	25.20474448	34.38703449	43.89947802	33.28501924	32.88988625	43.39474356
Tarvense_22610	1.241296018	2.469493605	2.905839877	2.041813365	3.328293706	3.17419169	1.917339818	2.119722399	2.981760231
Tarvense_22611	0	0.015979076	0	0	0.010667608	0	0	0	0
Tarvense_22612	0.053389076	51.76252282	0.147131133	0.189568746	0.576050834	0.976674366	0	0.22792714	0.115796514
Tarvense_22613	3.025425467	6.972687825	3.506625336	3.688691844	6.261885915	6.673941502	1.411162106	0.843330417	1.278538258
Tarvense_22614	15.41609571	12.42010019	10.9796608	15.74471116	14.37993563	11.7099187	15.78354138	16.49052855	10.38549983
Ta03751	1.334726901	7.602166587	3.776365747	1.864092666	1.79215815	1.292058797	0.95100055	4.159670298	0.75267734
Ta03752	0.774141603	15.73696905	4.487499556	4.162613708	2.816248521	0.4679898	1.165742609	1.378959195	0.37633867
Tarvense_22615	1.628366819	126.7673384	16.90781937	14.89694393	34.75506697	23.23671096	3.757986043	9.561543508	19.35249237
Tarvense_22616	0.026694538	0.290528659	0.122609277	0.110581768	0	0.254342283	0.092032311	0.068378142	0.260542156
Tarvense_22617	18.07220224	28.71391584	9.796481271	23.01941178	12.45976618	20.76450397	22.82401319	20.39378082	9.886127369
Tarvense_22618	39.09415093	29.21023563	22.95245675	23.56181535	16.00855935	13.13423549	27.94714518	45.52844614	18.77350981
Tarvense_22619	34.50269039	46.24247829	40.58367085	30.89180685	25.00487323	51.79426248	22.5402469	41.0610742	20.29811566
Tarvense_22620	20.12768167	14.62327586	21.56084145	18.40791508	17.08950807	20.98323833	16.53513859	18.62164731	15.76280045
Tarvense_22621	4.351209698	3.970558345	2.648360394	3.080492118	2.933592209	3.479402429	1.932678536	3.840572303	1.418507294
Tarvense_22622	0.033368173	0.096842886	0.073565566	0.3475427	0.064005648	0.091563222	0	0.079774499	0
Tarvense_22623	26.78796891	25.22757192	47.41913807	48.36372625	60.14045378	51.76201188	32.61011562	36.02388442	41.20184708
Tarvense_22624	0.066736345	4.454772777	3.800887602	4.083626731	13.83588762	9.156322182	0.460161556	0.250719854	5.645080049
Tarvense_22625	6.290968303	4.987408653	10.44631044	4.976179575	8.246061009	3.977913304	4.708986592	3.703816019	5.789825692
Tarvense_22626	6.847149003	4.018979788	5.762636042	7.424775874	5.461815313	4.089823908	10.46100605	8.638438592	13.28764996
Tarvense_22627	39.46787447	9.006388441	18.158434	19.85732611	12.25708163	34.93645597	29.58838807	28.87665914	10.74012666
Tarvense_22628	22.70370459	30.7960379	22.48960672	28.74731042	31.24009012	20.92321356	29.97185603	28.90116131	28.39185774
Tarvense_22629	36.55816982	34.76659624	35.11529707	27.79551734	24.46615902	23.21636358	23.82869925	43.86457802	15.16934331
Tarvense_22630	0.026694538	0	0.098087422	0.363340096	0.10667608	0.020347383	0	0.022792714	0
Tarvense_22631	174.5044641	48.08249313	129.0257888	146.9439763	90.69066969	62.28842507	285.1802161	136.4029967	626.478391
Tarvense_22632	13.69429801	8.037959577	0.576263604	1.7456122	0.960084723	0.376426579	4.248825036	2.940260101	4.255521883
Tarvense_22633	58.6612473	104.0092601	35.02947058	21.61873571	28.22115705	27.21289474	24.61419503	36.26890609	32.2493291
Tarvense_22634	10.95810786	28.93181233	13.09467084	9.589019054	13.10515647	0.671463627	20.98336697	6.792228761	16.72535897
Tarvense_22635	0.093430883	2.953708037	0.220696699	11.40098032	8.048710261	0.183126444	0.153387185	0.239323497	0.094084667
Tarvense_22636	3.590415364	51.81094426	53.45862586	23.75533345	34.86707686	3.133496925	12.25563611	102.2472031	23.85408185
Tarvense_22637	14.30827238	18.06119833	9.796481271	7.266801919	8.384739914	4.690071696	4.31017991	8.79798759	10.71117753
Tarvense_22638	11.59877677	5.277937312	7.037772528	18.99636806	16.8654883	16.45085885	14.84787955	13.97569446	9.234771978
Tarvense_22639	64.93446374	137.759006	50.90737201	36.05360583	42.31840107	44.56076795	43.13753832	43.80759624	50.89256783
Tarvense_22640	16.7107808	31.42551666	9.391870656	7.99743146	8.182055361	12.3236975	12.66211216	15.93210706	11.29739738
Tarvense_22641	3.723888054	3.776872572	2.023053079	3.230567375	3.370964138	1.536227388	1.334468513	2.279271396	1.02769406
Tarvense_22642	24.97274032	72.41426835	30.64618891	25.74975463	23.69809125	19.10110544	24.41417814	53.11841989	15.60358024
Tarvense_22643	5.25882399	180.9993548	23.24671901	25.6826157	8.598092075	1.526053697	5.031099682	22.3596524	1.042168625
Tarvense_22644	5.472380295	80.33117432	59.82842304	17.47981809	23.59322866	24.98149902	25.78438587	19.7897739	27.97933266
Tarvense_22645	22.49014828	28.13285852	26.88821455	21.49630589	33.34694271	36.58459396	15.78354138	19.68150851	20.97364357
Tarvense_22646	226.6746675	28.13285852	211.0689286	114.2342841	91.10670641	36.91015209	477.7616621	208.3832991	669.4908613
Tarvense_22647	113.0914103	136.1853091	79.46307274	67.816876	68.6638726	117.6078716	91.56187275	121.8603335	68.83379019
Tarvense_22648	8.45109032	11.62114638	18.05323524	14.28084551	21.52723301	18.44490235	10.82913529	15.97769249	11.34082107
Tarvense_22649	6.967274424	28.03601563	4.6836744	2.938315559	3.562981083	3.693049947	3.006388834	2.336253181	3.444946287
Tarvense_22650	23.11746993	56.79835291	43.14828911	18.72386299	24.6955126	30.47020548	23.79802182	17.50480432	47.07852016
Tarvense_22651	6.199806456	14.91380452	12.85558274	6.212325771	7.243305854	8.815503523	8.025370928	5.720971205	11.33358379
Tarvense_22652	10.19731352	2.566336491	7.871515615	8.577985744	5.397809665	15.15371321	6.810391033	9.561543508	3.343624337
Tarvense_22653	0	0.290528659	8.87691169	19.43079644	20.20444961	0.081389531	0	0.022792714	0.028949128
Tarvense_22654	0.026694538	0	0.024521855	0.537111446	0.064005648	0	0	0.022792714	0
Tarvense_22655	19.21339374	12.78326101	22.43136732	18.39211768	21.29254563	1.15980081	12.54707177	15.45346007	10.66775384
Tarvense_22656	11.25174778	17.77066967	12.5061463	17.86685428	17.67622651	24.14216949	14.81214033	8.410511452	18.57810319
Tarvense_22657	0	0.137032684	0.895047726	0.015797395	0.05333804	0	0	0	0
Tarvense_22658	0	0.012105361	0.049043711	0.078986977	0.042670432	0	0	0	0
Tarvense_22659	0	0	0.183913916	0.118480466	0.021335216	0	0	0.068378142	0
Tarvense_22660	65.25706723	39.63295129	153.9319018	68.65287417	54.86350811	63.1938836	75.12398164	122.4310631	52.27966532
Tarvense_22661	0	0.484214432	0.049043711	0.165872653	0.010667608	0.101736913	0	0.022792714	0
Tarvense_22662	5.418991218	19.27173441	1.373223908	2.251128855	0.59738605	2.339949002	5.291857897	40.93571428	4.559487732
Tarvense_22663	0.213556304	42.75613437	1.495833185	6.295262097	1.130766451	2.31960162	1.227097483	3.669626948	0.607931698
Tarvense_22664	10.67781521	7.456902258	9.85778591	13.34090048	11.35033495	10.47127178	11.71878097	12.43342547	8.757111359
Tarvense_22665	54.79721292	42.80455582	67.38605891	33.84852638	49.668383	61.78482735	92.30073883	34.12639098	139.8821887
Tarvense_22666	0.427112608	16.26960493	9.011781896	55.87341313	17.72956455	23.23671096	0.398806682	1.686660833	1.215863395
Tarvense_22667	0.146819959	5.423201642	2.476707405	20.86835942	6.784598709	9.044411578	0.030677437	0.398872494	0.318440413
Tarvense_22668	49.95215427	56.36255992	34.79651295	26.13284147	24.33281392	44.11648285	39.34381306	44.62528485	35.79559734
Tarvense_22669	0	0	0	0	0	0	0	0	0
Ta03807	4.471335119	2.517915048	2.439924622	1.824599178	1.173436884	3.367491825	3.236469612	5.458854994	1.838269657
Tarvense_22670	49.93213337	200.4163535	55.27226229	40.93895038	46.212078	5.870219888	71.2713557	62.60588708	191.4478238
Tarvense_22671	29.12040416	13.41273978	29.69596701	38.19415291	47.49219096	24.76103513	41.49123366	31.81293051	33.51585347
Tarvense_22672	36.59821163	23.6296643	27.72600375	23.96464894	28.37583737	27.85556682	36.39110974	33.99533288	30.91766919
Tarvense_22673	52.26790545	86.96491204	37.06478459	31.78830905	34.82440642	39.38235908	39.26711947	36.01248806	42.01242268
Tarvense_22674	5.071962224	21.11174925	43.34237959	14.92458938	39.12878626	9.675180439	16.67318705	4.376201081	34.71000502
Tarvense_22675	185.4869974	21.11174925	10.67313761	20.04294551	14.67329485	43.47726983	38.61016215	35.44973595	24.24489508
Tarvense_22676	0	0	0	0.078986977	0.085340864	0	0.005061777	0.011396357	0
Tarvense_22677	0	0	0.26974041	0	0.042670432	0	0	0.022792714	0
Tarvense_22678	43.02492166	91.46810627	32.63858967	21.3106865	24.55331338	65.83395649	24.34254633	34.5195653	19.04852653
Tarvense_22679	0.240250842	0.968428865	0.392349688	0.402833585	0.085340864	699.2835856	0	0.022792714	5.659554614
Tarvense_22680	0.53389076	57.33098879	9.980395188	1.563942152	1.589473597	189.7495167	0	1.128239341	2.605421561
Tarvense_22681	1141.624753	22.20123172	43.91251273	201.1100859	73.57982641	1920.623325	258.9278459	1063.523191	53.54618969
Tarvense_22682	28.66993384	34.96028201	61.68570838	17.34554023	37.720662	13.50048837	27.97782262	19.31112691	50.10370408
Tarvense_22683	119.5114467	52.60989807	87.68892917	135.1315528	105.0012659	111.282379	147.9266016	109.0232491	108.6750282
Tarvense_22684	235.7905853	50.69725106	177.2960805	148.4955175	127.1898906	30.74489515	456.058449	202.5360563	692.4414409
Tarvense_22685	15.46948478	0.193685773	7.381078505	7.464269363	6.933945221	9.876110843	11.98981612	12.05734569	14.73510639
Tarvense_22686	6.676971323	0.532635876	2.305054417	0.17377135	0.16001412	0.590074096	3.558582702	2.678143891	0.85399929
Tarvense_22687	2.549328381	10.70113895	46.85513539	0.995235915	41.28897689	0.050868457	2.285469063	2.621162106	0.521084312
Tarvense_22688	14.8154686	18.30330554	18.08486843	10.95944311	12.06506469	25.90221808	17.99231685	20.080381	19.03405196
Tarvense_22689	75.53886897	100.7650234	48.20996791	53.86121988	50.82229816	51.08210409	70.40471811	68.07237763	59.15754401
Tarvense_22690	2.709495609	6.343209063	0.294262266	0.884654147	0.661391698	3.377665516	1.227097483	0.626799634	0.27501672
Tarvense_22691	116.7769917	86.38385473	151.6492849	140.2650744	133.1762322	121.845214	146.7639268	210.8553969	143.5181992
Tarvense_22692	0	0	0	0.134277862	0.149346512	0.061042148	0	0	0
Tarvense_22693	27.27954882	18.10961977	14.13071923	25.15206017	17.00950101	18.60768141	20.02730464	18.41651288	13.86663253
Tarvense_22694	25.36648476	3.437922469	34.08844437	18.31708005	13.35584526	123.2983224	42.58028267	56.67978145	50.28941274
Tarvense_22695	0.026694538	1.065271751	0.024521855	0.497617958	0.021335216	0.406947653	0.046016156	0	0.75267734
Tarvense_22696	14.78877406	13.65484699	8.319039478	8.190949554	10.15022904	11.07914984	9.295263436	8.296547883	5.239792251
Tarvense_22697	63.45291688	73.01953639	106.4902036	85.00973441	100.1368366	68.28408657	127.6027995	45.460068	177.6257729
Tarvense_22698	73.84776998	48.03407169	70.95705412	60.08934304	44.40925224	48.92528153	90.40640709	110.7817069	92.18705212
Tarvense_22699	5.112004031	11.04008906	56.20813891	29.60431912	15.01999211	2.543422828	1.779291351	74.46299877	4.566725014
Tarvense_22700	0.026694538	0.096842886	0.282001338	0.102683071	0	0	0	0.022792714	0
Tarvense_22701	0	1.162114638	0.122609277	0.821464565	0.448039537	2.411164841	0.245419497	0.091170856	1.476405551
Tarvense_22702	10.91806605	19.85279173	9.551262716	8.269936532	7.936700377	13.38857777	10.9211676	10.17694678	13.75083602
Tarvense_22703	0.053389076	1.549486183	0.049043711	0.868856751	0.213352161	0.122084296	0.061354874	0	0.361864106
Tarvense_22704	3.10991368	40.81927664	54.97800003	33.46678232	13.48385655	0.427295035	0.966339268	55.1298769	1.114541446
Tarvense_22705	0.190198583	90.69336317	1.054439786	0.600301028	1.024090371	21.91921794	0.122709748	0.319097995	0.868473854
Tarvense_22706	26.06721638	16.75381936	25.80520681	26.14468951	26.8290342	23.9539562	37.51850555	36.15494252	16.01248668
Tarvense_22707	26.22738361	11.62114638	17.92241114	45.18844976	31.50678033	40.52689935	31.1069212	34.47967805	21.71184634
Tarvense_22708	9.743506378	20.3854276	7.797950048	8.447657231	8.779441411	16.15582181	9.233908562	6.963174116	7.063587344
Tarvense_22709	7.461123377	13.80011132	10.23787467	16.16073557	15.61737816	3.835481625	9.003827784	5.863425667	6.600401289
Tarvense_22710	46.28605989	39.36663335	36.02567096	25.32164521	29.0798995	43.38061976	41.74432251	34.05801284	38.47339172
Tarvense_22711	1.187906942	1.258957524	2.200836531	2.361710624	3.338961314	1.317493025	0.705581053	2.279271396	1.888930632
Tarvense_22712	17.16458795	58.15415332	16.15990277	11.67427526	11.99039143	19.06041068	15.81421882	17.50480432	17.78923944
Tarvense_22713	12.9201564	6.44005195	37.03413227	41.02583605	32.22684387	90.84261927	35.44010919	29.70460447	34.82580154
Tarvense_22714	0	0	0	0	0	0	0	0	0
Tarvense_22715	25.68681921	28.52023006	15.70220234	17.65358944	14.02790456	12.57468246	17.11800989	17.72703328	11.67619673
Tarvense_22716	2.776231954	4.018979788	4.671413472	344.9321809	311.5154898	0.361166042	0.291435652	4.934622573	0.65135539
Tarvense_22717	0	0	0	0	0	0	0	0	0
Tarvense_22718	88.92844882	42.46560571	31.7680638	68.41322768	44.65460723	45.40518433	91.16107204	73.31846264	33.40251764
Tarvense_22719	35.37026288	41.01296242	39.71314498	24.06733201	40.29870284	8.891806208	28.88280701	27.44242761	37.30095202
Tarvense_22721	47.4628886	64.98157682	34.42255466	111.9837872	65.85295788	39.41288015	60.41921234	47.29681885	43.77108223
Tarvense_22722	0	0	0	0.015797395	0.005333804	0.508684566	0	0	0.028949128
Tarvense_22723	31.07244226	73.60059371	196.9656738	48.39137169	56.85120352	84.56626562	34.0826326	203.4135758	82.93925303
Tarvense_22724	2.082173966	1.258957524	3.445320697	3.1436817	5.163122288	2.329775311	2.178098033	3.236565383	1.653718963
Tarvense_22725	31.23260949	6.972687825	14.76215701	24.57284866	18.51896755	7.58957372	16.70386449	20.48495167	11.78229528
Tarvense_22726	6.807107196	29.44023749	52.37255288	15.26423338	28.58204223	8.907066745	48.24793917	6.507319837	141.1848995
Tarvense_22727	6.820454465	26.438108	6.596379129	6.153085538	6.368561996	4.873198139	4.156792725	3.96593223	7.989959455
Tarvense_22730	17.56500602	13.31589689	14.8571792	20.06269225	17.71889694	19.01462907	18.85895445	18.7299127	14.90880116
Tarvense_22731	7.601269702	6.29478762	8.171908345	14.53360384	16.54546006	17.63100705	4.908389933	5.379080495	6.455655646
Tarvense_22732	10.01045176	0.290528659	1.128005353	6.974550103	9.803531782	0.305210739	4.693647874	3.977328587	0.448711491
Tarvense_22733	0	0	0	0	0	0	0	0	0
Tarvense_22734	40.88268498	38.6403117	53.81321189	55.05787258	51.33252985	67.6720373	45.54065535	47.1809179	41.69398226
Tarvense_22735	13.52078351	19.56226307	9.355087872	8.293632625	8.395407522	7.866806808	12.6544428	8.980329302	10.23351691
Tarvense_22736	11.23840051	15.68854761	6.743510262	6.239971213	6.539243724	5.506510424	7.792069019	5.937501987	7.439926014
Tarvense_22737	175.4398407	4.551615664	343.7718922	131.7534378	259.5233817	78.15938352	170.7608917	322.2168365	45.07379301
Tarvense_22738	32.55398912	18.73909853	19.13930822	38.86949157	29.78396163	29.48000011	29.05153292	26.68263249	20.57993542
Tarvense_22739	0	0	0	0	0	0	0	0	0
Tarvense_22740	0	0	0.102133528	0	0.042670432	0	0.015338719	0	0
Tarvense_22741	21.51579765	10.13606071	8.447779219	16.32660822	11.03030671	10.61116004	17.37876811	18.98063255	8.815009616
Tarvense_22742	9.85028453	6.14952329	7.430122216	14.96013352	12.06506469	10.10247547	7.684697989	11.3393752	10.14666952
Tarvense_22743	21.66448622	189.2794216	28.80704975	29.49373735	27.06905538	25.06197292	27.27224157	31.63628698	45.66725014
Tarvense_22744	0	0	0	0.007898698	0	0	0	0	0.014474564
Tarvense_22745	9.569991881	9.877974419	17.58217039	34.15136245	10.8916278	2.543422828	26.15251511	8.900554803	12.34680329
Tarvense_22746	74.45106654	12.49273235	117.9194726	81.16701796	96.23782587	8.009238487	124.6807737	91.03409957	94.0412438
Tarvense_22747	10.53099525	4.842144323	14.16137155	10.50921734	12.64644932	2.589204439	12.05623277	7.738126391	17.10415831
Tarvense_22748	86.33454056	208.5753667	157.9575322	108.0561597	143.9167	210.3207205	93.00631988	107.1314538	157.5942787
Tarvense_22749	0	0	0	0	0	0	0	0	0
Tarvense_22750	3.872576631	15.20433317	3.163319359	5.458000137	6.357894388	7.720916075	7.654020552	1.527111836	10.25276808
Tarvense_22751	22.59692644	17.81909111	23.90880911	27.91202313	25.80494383	16.84254597	40.17210386	33.17479517	48.46807832
Tarvense_22752	0.026694538	0.193685773	1.066700714	0.41863098	0.277357809	1.765135443	0.153387185	4.421786509	0.115796514
Tarvense_22753	0.080083614	0.484214432	0.049043711	0.726680192	0.05333804	2.034738263	0.061354874	0.18610251	0.028949128
Tarvense_22754	2.96309372	5.907416074	5.814131939	5.69101172	9.728858526	3.672702564	3.78866348	4.541448257	9.871652804
Tarvense_22755	52.53711986	18.01277688	31.51512086	55.22295537	30.12532509	23.12480036	32.31101061	53.92380044	21.92896481
Tarvense_22756	62.68317987	5.326358756	9.244739523	19.43869513	11.16898561	4.639203239	23.46823937	36.65068405	2.967285667
Tarvense_22757	5.232129452	5.955837518	2.329576272	4.15471501	3.168279586	2.563770211	2.94503396	2.974449172	3.218129865
Tarvense_22758	4.711585961	5.181094426	6.841597684	5.924023304	8.480748386	7.838829157	5.67532586	3.783590518	12.8678876
Tarvense_22759	96.12476238	40.48032654	45.36543267	31.74486621	45.25914057	20.70854867	124.5606715	45.57403157	230.8910113
Tarvense_22760	157.1418027	215.0154187	202.5846118	146.4747936	162.924564	178.5940642	123.2722191	172.0659585	149.2327572
Tarvense_22761	64.54739294	292.4655171	241.2950581	111.2018161	256.5719746	306.5002548	60.73365607	81.34719613	244.3548167
Tarvense_22762	1.254643287	2.130543502	3.463712089	6.492729541	6.953466944	4.761287535	3.282485768	1.276391982	9.755856291
Tarvense_22763	0	533.1443007	0.024521855	0.110581768	0	1.800743363	0	1.903191616	1.88169335
Tarvense_22764	0	2.533894124	0.273786517	0.047392186	0.021335216	7.325057746	0	0.045585428	0.057898257
Tarvense_22765	43.6722642	4.745301437	42.53315836	64.98258629	55.1088631	75.65665546	76.6230346	52.78792554	25.70682607
Tarvense_22766	0.026694538	0	0	0.205366141	0.085340864	0.020347383	0.122709748	0.045585428	0.115796514
Tarvense_22767	47.33929289	13.65484699	18.93332463	42.07043883	25.67693254	58.85653378	48.59045276	36.3201897	35.44574712
Tarvense_22768	38.34670387	18.40014843	21.70797258	14.12287156	14.00123554	4.069476526	36.3987791	32.1605194	45.76857209
Tarvense_22769	11.41858864	14.79275091	14.56598217	6.966651405	8.064711673	6.094041097	14.52576646	10.15985225	20.48150838
Tarvense_22770	26.34750903	24.74335749	38.22957272	34.49100645	36.00317711	36.25903584	29.26627498	26.1204502	32.14323055
Tarvense_22771	19.85406265	0.306507736	5.725853259	19.17803811	12.7477916	4.700245387	7.393262337	12.28527283	1.042168625
Tarvense_22772	189.8715753	32.53920985	223.8661493	151.8254505	108.7669315	65.83904334	75.00127189	175.3007005	50.84190686
Tarvense_22773	0.106778152	12.29904658	7.822471904	6.034605072	17.30819403	5.992304184	0.659564897	0.262116211	6.238537183
Tarvense_22774	47.4428677	63.91630507	58.85858366	48.02668882	51.5316941	70.66645987	51.00123915	53.59706688	51.6741943
Tarvense_22775	73.24981233	66.04684857	56.2674818	298.9426452	99.21227502	157.4307515	92.66886807	109.2397798	158.0332923
Tarvense_22776	0	0	0.098087422	16.08964729	1.290780572	0.040694765	0	0	0.091623992
Tarvense_22777	0.026694538	0.096842886	0	0.513415353	0.288025417	1.119106045	0	0	0
Tarvense_22778	56.19867617	111.756691	13.45023774	62.47609254	28.5465191	12.46277186	33.13930141	156.6961477	25.37391109
Tarvense_22779	3.176650025	1.549486183	1.054439786	2.930416861	1.578805989	3.825307934	1.426500824	2.393234966	1.476405551
Tarvense_22780	6.531219145	2.130543502	5.419330065	3.925652776	7.15796499	7.691310633	4.540260688	5.356287781	8.583416588
Tarvense_22781	36.73168432	20.88174739	11.29231446	53.62820829	31.57611978	61.72887205	63.54831092	26.34837734	86.57236866
Tarvense_22782	13.43002208	17.60119461	9.882307766	12.64581508	9.696855702	10.29577561	13.35235449	12.38407924	12.69419283
Tarvense_22783	21.10203231	41.6666519	16.94055604	16.27921604	36.2538659	28.55755152	68.01954737	13.94914095	22.11467347
Tarvense_22784	33.36817253	10.07166019	23.36932829	15.47354887	9.307488009	45.6239187	26.20620063	26.87260976	17.78923944
Tarvense_22785	1.388115977	0.012105361	8.441648755	1.034729404	3.338961314	1.556574771	9.962497693	4.051404907	27.57404486
Tarvense_22786	0.026694538	2.324229275	3.077492865	8.412113091	6.61391698	8.240689964	0.306774371	0.136756284	0.318440413
Tarvense_22787	0	0	0.073565566	0.774072378	0.021335216	0	0	0	0
Tarvense_22788	4.538071464	6.972687825	8.312909014	8.45160658	10.57960027	16.05408489	8.881118036	5.607007635	10.74012666
Tarvense_22791	5.272171259	7.94111669	12.35901517	5.888479164	8.454079366	5.72778821	8.31358545	6.632679763	19.0195774
Tarvense_22792	76.20623242	58.29941765	58.31297237	59.10990452	65.01907096	59.53644157	63.17251231	58.23538418	61.7919147
Tarvense_22793	27.17503971	70.88899289	51.27274766	51.75226758	46.53210624	35.09923503	47.87214057	44.73263853	80.27593322
Tarvense_22794	8.929322968	62.5483993	20.36540099	14.13077025	15.59604294	17.75309134	24.95103329	15.419271	64.37562441
Tarvense_22795	92.44091613	155.1907256	50.09202032	91.09963036	47.05748594	117.8299633	83.15502789	42.10008007	55.85806709
Tarvense_22796	10.23735533	18.88436286	15.21581134	12.61422029	14.15591586	8.678158691	12.0332247	6.997363187	19.15462508
Tarvense_22797	92.14287162	91.54073843	69.42137291	85.47575757	83.57004133	81.43022528	78.56491637	105.7183055	127.0059059
Tarvense_22798	0	0.193685773	0.006130464	0.505516655	0	0	0	0	0.043423693
Tarvense_22799	46.59798557	679.2850585	250.1372714	112.1931027	282.0053656	355.2668267	59.0694051	70.95747937	259.6809196
Tarvense_22800	0	0	0	0	0	0	0	0	0
Tarvense_22801	6.633592698	2.711600821	5.296720788	8.613529883	8.214058185	8.932500974	8.236891857	10.48464842	4.964775531
Tarvense_22802	59.68898702	0.387371546	0.318784121	0.130328513	0.277357809	18.28212329	23.9897558	7.282272111	5.297690508
Tarvense_22803	20.78169785	9.296917101	21.06427387	13.41988746	14.84579007	18.79762423	14.44907287	24.73009465	12.62182001
Tarvense_22804	20.74165604	1.162114638	47.91570564	3.601806169	16.82281787	5.432751162	16.82657424	25.80465715	2.25803202
Tarvense_22805	10.82463517	9.006388441	15.19128948	11.27539102	13.13182549	12.28981911	9.632715244	15.32810014	9.611110648
Tarvense_22806	6.05565595	5.568465972	6.449247996	8.009279506	7.872694728	5.57518284	6.089471261	5.92610563	6.774096059
Tarvense_22807	15.44279025	16.70539792	16.33155576	21.53579938	24.35414914	16.94936973	15.32337982	13.89215916	15.24171613
Tarvense_22808	2.095521235	1.452643297	45.66374104	19.56246773	24.15146459	8.952848356	32.80951896	2.222289611	90.89302608
Tarvense_22809	4.818364113	5.713730301	8.38647458	5.118356134	9.035464004	13.05284596	3.236469612	5.66398942	5.152944866
Tarvense_22810	24.18525145	18.44856987	79.96981689	15.91982529	31.67212825	30.83645837	36.42178718	28.37692888	90.35022992
Tarvense_22811	2.255688463	15.78539049	72.95865057	11.69007265	37.68684569	5.473445927	14.69449236	2.512896714	72.03628753
Tarvense_22812	9.369782846	5.713730301	18.91248105	11.48470651	16.35344311	19.81835068	17.96930877	11.79522948	40.05111922
Tarvense_22813	4.030875241	2.348439997	15.05887146	12.74849815	21.10319559	7.82356862	6.457600506	1.73794444	13.49753114
Tarvense_22814	1.521588667	7.069530712	3.359494203	1.793004387	3.040268289	1.973696115	3.05240499	1.253599268	3.770623982
Tarvense_22815	73.07669825	21.01490636	28.88919796	31.36967807	30.65657197	47.37888045	45.72088529	53.63319334	32.46644757
Ta01389	0	0	0.11034835	0.031594791	0	0	0.092032311	0.022792714	0.057898257
Tarvense_22816	8.729113933	0.193685773	2.390880911	2.330115833	0.432038125	0.447642418	8.72773085	0.991483057	5.934571334
Tarvense_22817	0.760794334	0	0.392349688	0.48971926	0.117343688	0.020347383	11.35832108	0.091170856	1.075894359
Tarvense_22818	110.8624164	109.0935116	94.60740287	65.44071076	51.64722429	44.01138862	121.9530893	100.0543161	97.0539796
Tarvense_22819	154.8082996	3.268447418	85.33605713	36.04175778	20.06577071	0.081389531	247.0108887	35.84724089	264.7687289
Tarvense_22820	49.10460269	319.1699431	65.5040065	84.42918012	20.89784414	34.02082375	21.59691571	133.2214757	24.78769124
Tarvense_22821	5.739325675	2.469493605	1.704268957	9.825979986	4.597739062	1.24119034	5.521938675	4.017215836	4.89240271
Tarvense_22822	0	0	0	0.118480466	0	0	0	0	0.028949128
Tarvense_22823	87.99627555	271.9672676	77.6545859	100.1870821	155.8334849	123.1695234	59.82100231	78.27017975	86.08023347
Tarvense_22824	11.15831689	0.096842886	0.073565566	6.113592049	6.656587413	0.020347383	14.28801632	0.182341712	10.82697404
Tarvense_22826	0.240250842	0.193685773	0.122609277	0.521314051	1.30144818	0.101736913	0.337451808	0.022792714	0.899449421
Tarvense_22827	0.68071072	0	0.232957627	0.284353119	0.298693025	5.34118794	0.306774371	1.09405027	0.85399929
Ta01400	0.186861766	1.016850308	0.551741749	0.355441398	0.320028241	0.101736913	0.306774371	0.11396357	0.75267734
Tarvense_22828	18.75731756	95.97130049	65.44270186	33.03235394	51.63122288	51.01088825	69.8218468	26.70166441	79.40745936
Tarvense_22829	16.12350097	12.15378225	20.49414073	15.97906552	21.99660776	19.12145282	7.914778768	17.56178611	11.33358379
Tarvense_22830	0.026694538	0.096842886	0	0.039493489	0.320028241	3.886350082	0	0	0
Tarvense_22831	0.667363451	18.78751997	22.29036665	2.855379232	3.754998028	16.7458959	3.029396912	3.077016385	5.181893994
Tarvense_22832	16.59065538	0.435792989	12.77588671	3.159479095	6.443235252	41.49512955	14.90923442	155.2107465	22.99284528
Tarvense_22833	48.7775946	25.7602078	91.66269585	27.76131598	34.71239654	41.74438499	38.91049426	30.53084035	44.97970834
Tarvense_22834	17.28471337	9.006388441	21.79992954	26.06570254	25.27156343	21.77169941	14.45674223	21.33398027	18.42612026
Tarvense_22835	26.28077268	21.8380709	21.30949243	26.1999804	19.60706356	57.57800599	58.25645302	37.07234926	42.52626971
Tarvense_22836	2.135563042	0.581057319	0.196174844	10.87650679	12.67578525	1.342927253	0.437153478	2.30206411	0
Tarvense_22837	27.54876324	22.27386389	32.53437178	49.79868267	45.91605188	34.33366476	30.82576249	29.67611358	31.75241731
Tarvense_22838	0	0.096842886	0	3.096289513	0.021335216	0.447642418	0	0	0
Tarvense_22839	0.080083614	0.193685773	0.049043711	0.00157974	0	42.73459036	0	0.159548998	0.434236927
Tarvense_22840	3.964138896	1.64632907	1.986270295	69.89557628	55.48222938	3.352231288	4.785680185	2.336253181	10.13219496
Tarvense_22841	222.7058571	98.79572327	78.88680914	102.9397783	66.91257139	87.44796369	279.3272679	107.3631417	264.6818815
Tarvense_22842	5.005225879	8.715859782	4.315846568	6.484830843	5.984528106	3.306449677	5.936084076	2.324856824	8.57371863
Tarvense_22843	4.280068754	0.774743092	1.863661018	8.264644404	4.483915684	30.67367931	1.625904165	3.935503956	2.504099612
Tarvense_22844	9.529950074	4.745301437	5.358025426	4.64443427	3.509643043	1.856698665	1.503194417	0.888915845	7.859688377
Tarvense_22845	10.02379903	7.214795042	3.104466906	26.48433352	20.37513134	4.590878205	5.245841741	5.629800349	6.238537183
Tarvense_22846	21.6225758	31.15919872	16.8342538	23.15503242	22.77534315	22.00060747	25.55430509	15.81814349	27.50369847
Tarvense_22847	81.57904209	33.74974593	45.13247504	62.41945888	50.38311274	64.45542132	98.22148418	59.02173281	138.6638646
Tarvense_22848	0	0.096842886	0	0.086885675	0	0.061042148	0	0	0
Tarvense_22849	47.71648671	54.42570219	47.95248843	25.18104839	35.24118987	21.56822559	35.29439136	47.56463324	35.63637713
Tarvense_22850	0.040041807	0	0	0.023696093	0.042670432	0	0	0.045585428	0
Tarvense_22851	0.253598111	0.096842886	0.122609277	0.189568746	0.202684553	0.142431678	0.138048467	0.205134426	0.130271078
Tarvense_22852	48.33046109	44.64457066	54.75730333	41.01793735	44.77195091	55.70268947	45.23388098	42.24629533	52.35449882
Tarvense_22853	113.4006666	0.387371546	114.6948486	50.9860939	29.54927425	0.417121344	191.1127637	30.76446567	229.8271308
Tarvense_22854	12.65321102	27.93917274	30.17414319	18.33287745	20.02310028	23.67417969	17.83892966	24.91243636	30.59922878
Tarvense_22855	5.018573148	42.63508077	146.8736535	31.16826127	27.85312457	33.42566281	6.058793824	85.8639143	9.48083957
Tarvense_22856	2.02878489	3.29265814	0.711133809	3.285858259	1.749487717	0.77320054	0.490838993	2.75791839	0.231593028
Tarvense_22857	0.373723532	18.15804121	0.294262266	3.680793146	0	0.274689665	0.092032311	20.20574093	0.057898257
Tarvense_22858	10.77124609	2.905286594	14.29624176	13.88591062	13.87322425	42.91262996	19.44949511	18.70142181	21.63947352
Tarvense_22859	0.507196222	7.94111669	0.220696699	1.887788759	0.341363457	29.55457327	0.766935927	0.90601038	0.85399929
Tarvense_22860	8.809197547	10.31376741	7.454644071	4.912989993	6.272553523	5.648433417	6.764374877	6.279392697	5.514808971
Tarvense_22861	0	28.61707295	0.171652988	0	0.021335216	2.441685915	0.030677437	0.11396357	0.057898257
Tarvense_22862	73.26649642	78.15220938	45.41447638	31.65403119	34.70439583	14.34236133	188.3671331	24.17167316	210.5578672
Tarvense_22863	21.8361321	15.10749029	14.7131133	22.43230158	17.31352784	22.93658707	21.90369008	26.82702433	7.208332986
Tarvense_22864	13.0936709	6.972687825	8.410996436	19.28072118	13.82522001	12.43225079	12.18661188	15.35089285	6.035893284
Tarvense_22865	11.57208223	33.94343171	45.83441316	7.179916244	10.43292066	6.490815058	17.51681657	95.02852269	11.20331271
Tarvense_22866	33.50831885	16.94750513	21.16542653	14.17026374	13.36117906	15.9320006	23.36086834	26.63328627	18.93273001
Tarvense_22867	21.91621572	2.856865151	3.384016059	1.184804661	2.645566792	0.091563222	2.822324212	9.436183581	2.171184634
Tarvense_22868	1.815228586	36.07397521	23.61454684	26.1999804	45.91871878	9.446272385	14.64847621	3.487285236	38.09705305
Tarvense_22869	21.82278483	9.58744576	18.83891549	40.61510377	36.62371187	15.55557402	44.28288043	11.72685133	42.13907511
Tarvense_22870	34.90310846	22.5159711	70.35320342	40.74677506	54.18259469	22.9620213	91.14266558	55.62561843	200.5450874
Tarvense_22871	35.02323388	51.47199416	54.36495364	20.91835818	25.26622963	78.39337842	22.79594334	26.17743199	28.61621348
Tarvense_22872	10.2507026	17.81909111	13.11919269	11.48470651	15.05199493	15.63696355	11.62674865	27.24105398	3.01070936
Tarvense_22873	13.04028182	122.0946691	28.63539676	16.08964729	7.568667899	4.944413979	11.56539378	23.67023345	14.14164925
Tarvense_22874	4.618155078	0.387371546	0.833743087	7.258903221	4.213705173	2.563770211	3.78866348	2.985845529	1.418507294
Tarvense_22875	1.988743083	0.338950103	0.257479483	1.81670048	0.949417115	0.427295035	0.904984394	0.991483057	0.246067592
Tarvense_22876	3.617109902	0	0.539480821	0.260657025	0.10667608	0.020347383	1.36514595	1.185221126	0.028949128
Tarvense_22877	0.760794334	0	0	0	0	0.020347383	0	0.182341712	0
Tarvense_22878	3.176650025	0	0.134870205	0.03554414	0.021335216	0.319657381	0.115040389	0.991483057	0.028949128
Tarvense_22879	1.294685094	0.193685773	1.912704729	4.099424126	3.258954254	0.85459007	0.199403341	1.561300906	0.086847385
Tarvense_22880	0.026694538	0	0.012260928	0.007898698	0	0.100923018	0	0	0
Tarvense_22881	0.173514497	0	0.036782783	0.03554414	0	3.798144178	0.007669359	0.07407632	0
Tarvense_22882	75.23855542	64.7394696	49.5433438	55.05392323	49.17767303	33.12808234	103.8610708	26.10335567	98.92394855
Tarvense_22883	2.582696554	32.82973851	13.02110527	12.43255024	20.80183566	42.50568231	8.374940324	12.13712019	18.13662898
Tarvense_22884	8.497805761	20.36944852	39.86738745	27.0490904	26.22812784	30.79576361	61.72806519	13.23265198	159.6375082
Tarvense_22885	6.540161815	8.134802463	7.528209638	8.467403975	8.331401874	9.410664465	9.448650622	9.014518372	8.467620074
Tarvense_22886	18.20794397	13.65484699	17.26338627	18.37632029	19.50038748	17.38683846	26.7583945	18.1202076	20.29811566
Tarvense_22887	4.791669575	3.341079583	3.003927299	8.179101508	8.112715909	4.354339882	4.586276844	2.085533328	6.354333697
Tarvense_22888	0.053389076	0.193685773	0.478176182	13.47517834	10.39025022	0.050868457	0	0.330494352	0.028949128
Tarvense_22889	1.174559673	0	0.478176182	1.208500754	0.352031065	0.610421479	0.598210023	2.575576678	3.741674853
Tarvense_22890	25.18629662	52.39200158	57.25853259	49.00194103	66.39871271	61.22527433	26.512975	25.48225421	72.82153264
Tarvense_22891	0.013347269	16.65697647	4.266802857	34.34748711	7.381984759	17.82430718	0	0.216530783	1.317185345
Tarvense_22892	10.05049357	3.00212948	4.646891617	16.03435641	8.608759683	122.9762233	6.871745907	8.159791599	4.79108076
Tarvense_22893	112.5552505	373.4503809	523.5835473	158.1832703	241.0790874	308.8241294	245.629177	297.9995779	293.5369253
Tarvense_22894	0.240250842	3.583186799	4.242281001	6.571716518	6.069868971	2.492554372	1.181081328	2.074136971	0.882948418
Tarvense_22895	21.72935395	33.55606016	49.05597192	23.5657647	44.67060864	32.81524133	19.89431795	23.28275731	27.32073998
Tarvense_22896	120.2622306	263.9937085	114.1614983	118.432442	82.45527629	131.4814292	137.9641039	87.33222093	307.5410662
Tarvense_22897	0.106778152	0.581057319	2.206966995	29.7675852	5.077781424	2.919849407	0.490838993	0.843330417	2.055388121
Ta03935	3.483637212	0	0.551741749	1.074222892	0.501377578	0	5.061777119	1.629679048	3.633115622
Tarvense_22898	3.390206329	0	1.152527208	0.300150514	1.696149677	0.610421479	4.862373778	4.957415287	0.289491285
Tarvense_22899	9.556644612	290.21392	40.92697683	38.57723975	257.9729516	0.061042148	7.57732696	5.743763919	1.100066881
Tarvense_22900	239.2364498	52.48884446	61.29139694	93.66275778	81.20716615	64.4198134	231.3615611	152.374991	155.7777209
Tarvense_22901	66.81202407	10.55587462	174.0132171	49.42215175	118.6238013	0.040694765	96.47287027	87.8203269	7.671519042
Tarvense_22902	48.98447727	32.68447418	31.71288962	45.28323413	37.10727454	54.59457101	48.94585087	63.52329382	38.0391548
Tarvense_22903	0	0	0	0.019746744	0.010667608	0	0	0	0
Tarvense_22904	42.62450359	44.59614922	35.1949931	25.61942611	28.03447391	43.88421748	43.37406136	62.89649418	29.41231451
Tarvense_22905	141.0172339	276.1799331	139.6213147	122.7141681	112.2534258	53.79339282	136.9006706	243.6797541	223.2297692
Tarvense_22906	286.9172993	63.18998342	93.96775027	58.52674367	64.91239488	19.9099139	202.7931978	214.7036047	110.5277725
Tarvense_22907	202.1590712	24.74335749	148.2162251	72.66146327	30.25333638	59.47031257	70.02125014	323.7989927	41.93281257
Tarvense_22908	0.026694538	0	0	1.548144757	0.682726914	0.529031948	0.030677437	0.170945355	0.115796514
Tarvense_22909	0.320334456	0	0.171652988	2.495988485	1.066760803	6.918110093	0	0.079774499	0.144745642
Tarvense_22910	42.98487985	29.6823447	32.38724065	19.27282248	21.06852587	15.89130583	35.79289972	31.18613088	42.49732058
Tarvense_22911	0.13347269	0.581057319	0.465915254	0.853059356	0.981419939	0.122084296	0.245419497	0.262116211	0.289491285
Tarvense_22912	1.147865135	24.3075645	10.34822302	2.282723646	6.432567644	0	1.411162106	3.874761374	0.188169335
Tarvense_22913	22.04968841	95.48708605	120.8804867	34.98728163	62.16367232	51.13470207	75.13671278	39.70866852	89.0619937
Tarvense_22914	7.841520544	4.115822675	6.302116863	2.077357505	5.621829433	7.20297345	4.095437851	8.444700523	2.996234795
Tarvense_22915	3.537026288	43.77298468	38.24183365	111.7928757	122.4214698	31.28410079	6.425389197	63.63155921	30.45448314
Tarvense_22916	23.05073358	1.64632907	1.618442463	2.614468951	1.450794692	0.691811009	5.67532586	11.3393752	1.186914267
Tarvense_22917	10.50430071	10.16850308	9.281522306	14.61456549	13.53719459	13.17706673	12.86918486	12.54169086	16.38520671
Tarvense_22918	57.71025439	86.19016895	102.3726162	92.59975104	106.4067232	119.7265428	71.25478989	99.0836884	131.0092808
Tarvense_22919	17.73852052	29.82760903	24.20711748	41.8946928	32.15750442	65.07092964	22.09542406	16.81532473	52.70188836
Tarvense_22920	0.767467968	0.920007421	27.26217285	0.264606374	1.443647395	12.12704005	0	107.3992682	0
Tarvense_22921	61.61099376	71.32478588	51.91276809	23.00100781	25.65026352	65.72204589	48.12522943	66.78835009	39.28396732
Tarvense_22923	52.59090936	451.4331153	179.2946117	83.87232193	113.5214844	108.2938572	176.5230348	65.95835341	389.9327465
Tarvense_22924	0.9476561	35.92871088	26.642996	8.530593557	15.28134851	8.108431977	9.141876251	2.826296531	14.04756458
Tarvense_22925	53.75946276	2.178964945	16.95686308	12.73270075	9.088802044	8.408555871	55.57217728	41.70496837	10.72565209
Tarvense_22926	0	0	0	0.039493489	0.021335216	0.213647518	0	0.034189071	0
Tarvense_22927	12.39961291	38.13188655	16.82027634	16.21602646	20.79682189	6.470467676	10.49168348	11.11144806	7.787315555
Tarvense_22928	4.404598774	4.79372288	3.506625336	5.473797533	5.440480097	3.17419169	3.267147049	4.262237511	4.573962297
Tarvense_22929	9.549970977	37.64767211	20.57996723	14.32428835	20.90317794	18.10917054	8.512988791	8.211075205	19.56961084
Tarvense_22930	0	0	0.049043711	0.387036189	0.05333804	0.081389531	0	0.068378142	0.028949128
Tarvense_22931	1145.618256	241.2356302	566.6684474	236.610072	276.8404299	2.390817459	1642.696228	684.8820791	751.3734712
Tarvense_22932	19.93414627	2.178964945	10.33596209	15.33137231	20.45332491	6.531509823	19.64889845	20.18294821	5.616130921
Tarvense_22934	8.942670237	75.19850134	21.15010037	4.920888691	11.10497996	15.60135563	10.16957039	5.333495067	22.5803202
Tarvense_22935	2.883010106	32.73289562	9.526740861	2.464393694	5.547156177	8.311905803	4.908389933	2.592671213	9.184111004
Tarvense_22936	3.737235323	48.71197189	10.82026874	2.756645511	6.720593061	9.324188089	5.736680735	3.270754454	8.815009616
Tarvense_22937	0.360376263	1.694750513	0.527219893	0.655591912	1.002755155	0.081389531	2.024710848	0	1.259287088
Tarvense_22938	1.538272754	7.79585236	3.224623998	4.29689157	8.886117491	6.958804859	10.94417568	0.231687937	9.466365006
Tarvense_22939	9.650075495	8.08638102	6.902902323	6.010908979	6.581914156	7.05036808	6.503616662	6.917588688	6.57145216
Tarvense_22940	19.67387452	53.69938054	1.630703391	3.59785682	2.570893536	8.912153591	5.920745357	7.70393732	0.694779083
Tarvense_22941	0	0	0.147131133	4.672079712	1.43479328	0.295037048	0.061354874	0.07213894	0.057898257
Tarvense_22942	34.20678144	161.3402488	91.05577993	70.0999156	51.519213	47.116094	27.24156413	78.43109631	123.7478262
Tarvense_22943	72.1019472	13.31589689	22.57236799	79.86373283	44.82528895	38.58881115	38.0553607	90.33892179	23.83960729
Tarvense_22944	120.6726591	54.13517353	99.10716335	100.8316158	82.41793966	110.5073472	127.5733492	169.8712481	90.66389373
Tarvense_22945	0.006673635	0.096842886	0.024521855	31.0655782	0.149346512	0.101736913	0.245419497	0.007635559	0.940846675
Tarvense_22946	26.24073088	2.808443707	13.90389207	21.03581182	32.31431825	171.9379266	35.3250688	105.0972041	10.08877127
Tarvense_22947	0	0	0	0	0	0	0	0	0
Tarvense_22949	0.13347269	1.35580041	0.711133809	20.6077024	7.301977699	0.53920564	0.061354874	0.809141346	0.347389542
Tarvense_22950	0.53389076	0.290528659	22.78080376	49.82103598	63.6056129	13.26649347	81.95477317	0.660988705	38.35759521
Tarvense_22951	36.83178884	40.57716943	49.94182395	29.83180162	51.45520735	68.72837167	41.90537906	54.29224466	51.23995737
Tarvense_22953	22.66366278	61.30154713	50.93802433	42.32912118	57.79176652	65.49486736	23.08477141	22.25708519	59.1527674
Tarvense_22954	58.20744016	51.81094426	33.21485327	39.02746552	29.33592209	46.88036957	47.95650352	55.97890549	30.19394098
Tarvense_22955	0.987697907	0.290528659	0.833743087	0.900451542	1.429459476	0.529031948	0.613548742	0.888915845	0.521084312
Tarvense_22957	236.2106239	190.2720612	274.5405637	138.2074637	181.0517103	298.7080211	343.1325023	255.8804659	227.395404
Tarvense_22958	17.68513144	52.87621601	23.90880911	14.59939999	15.99074444	9.919349031	10.29228014	14.55884604	10.122497
Ta03994	0	0	0	0	0	0	0	0	0
Tarvense_22959	20.86178146	11.47588205	19.86270295	13.09604085	16.7321432	9.085106343	7.631012475	18.50198556	12.23824406
Tarvense_22960	3.37685906	0.290528659	1.410006691	2.140547087	1.84549619	0.77320054	0.582871305	16.20561963	0.260542156
Tarvense_22961	102.2667752	172.1624414	246.5856484	110.1459972	192.9770293	93.28257566	71.97693676	86.82884384	71.53807303
Tarvense_22962	311.0203315	731.4383424	1717.765541	429.7681439	503.9258558	16.23212449	1719.491516	218.2915198	4143.505547
Tarvense_22963	12.56311696	4.64845855	3.898975024	7.480066758	4.149699525	1.398882556	4.049421695	3.384718024	3.343624337
Tarvense_22964	0	18.88436286	38.71387937	0.675338657	14.070575	0.122084296	0.061354874	0.353287066	0.492135184
Tarvense_22965	0	88.29650173	83.59745758	4.928787389	7.760684844	1.037716514	0	1.937380687	0.434236927
Tarvense_22966	0	2.275807832	0.049043711	0	0	0	0	0	0
Tarvense_22967	23.38441531	84.35015411	46.06430555	28.35632488	34.46170775	33.58844187	23.38387642	27.40060298	26.61148634
Tarvense_22968	0	2.372650718	0.024521855	0.142176559	0.096008472	0.081389531	0.015338719	0.034189071	0.246067592
Tarvense_22969	16.84425349	10.31376741	6.436987068	42.45155099	21.08986108	41.24160116	27.45247151	24.25372693	15.47330916
Tarvense_22970	12.62651648	12.29904658	19.38452677	15.57883851	21.82592604	18.28212329	12.96121717	11.58439687	19.23669586
Tarvense_22974	0.003336817	0.096842886	0.073565566	0.031594791	0.002133522	0	0.038346796	0	0
Tarvense_22975	6.219827359	17.57698389	6.743510262	4.510156408	7.285976287	7.498010498	3.221130894	3.931743159	4.530538604
Tarvense_22976	255.5494819	86.89227988	462.0448474	671.0216234	1440.826666	338.081936	533.2479425	387.2029667	146.3378444
Tarvense_22977	7.007316231	6.730580609	3.482103481	6.405843866	5.237795544	4.740940152	4.126115288	4.364804724	3.358098901
Tarvense_22978	2.540385711	25.46967914	9.964088154	8.293632625	8.875449883	20.76786129	7.25521387	7.546325703	16.80858771
Tarvense_22979	0	0	0	0	0	0	0	0	0
Tarvense_22980	0.114519568	130.7863182	2.108879573	60.60670774	186.0910883	37.7138737	0.061354874	0.928803094	1.215863395
Tarvense_22981	0.066736345	0	0.012260928	4.586536816	13.0198156	0	0	0.051283606	0
Tarvense_22982	38.77381648	20.33700616	110.4423911	20.90390356	24.17813361	22.11760492	18.74391406	77.99666718	6.209588054
Tarvense_22983	0	0	0	0	0.021335216	0.427295035	0	0	0
Tarvense_22984	0.053389076	0.968428865	0.351520799	0.812223088	3.008265465	1.383622019	0.158448963	0.148152641	0.347389542
Tarvense_22985	16.07011189	30.55393068	22.98923953	13.48307704	20.04091518	23.47579271	17.83892966	21.12314767	17.84713769
Tarvense_22986	3.803971668	9.877974419	9.085347462	10.40653427	9.70752331	11.52679226	5.107793274	15.25402382	6.556977596
Tarvense_22987	56.02182486	50.26145807	77.07832229	40.19252344	44.16923106	65.91534602	47.76476954	70.16736994	45.39223342
Tarvense_22988	40.18422239	99.21553718	42.9500299	33.61843731	46.51962514	45.72565561	26.18319255	33.99533288	43.01840489
Tarvense_22989	1.721797702	13.65484699	2.810817686	4.415372036	10.58760097	15.72852677	1.871323662	1.327675588	4.316315053
Tarvense_22990	0	0	0	0	0	0	0	0	0
Tarvense_22991	0.914287927	0.096842886	0.251349019	0.094784373	0	0.020347383	0.061354874	5.546265052	0.028949128
Tarvense_22992	10991.89847	931.265407	3259.809428	2664.725995	1598.208554	785.7220139	7607.695782	16481.64566	1436.310719
Tarvense_22993	101.8797044	11.66956782	47.72566126	63.32915189	40.87294018	31.66561421	77.91194712	88.64656278	25.39562294
Tarvense_22994	34.5227113	6.682159166	15.7307703	36.66180555	23.43673485	9.166495874	116.5998766	12.64425807	87.29609687
Tarvense_22995	30.15908864	23.87177151	28.53117887	36.09704866	33.37542522	25.65804949	38.04002198	36.22901884	28.1240783
Tarvense_22996	2.322424808	1.452643297	0.134870205	0.414681631	0.149346512	0.101736913	1.181081328	0.319097995	0.202643899
Ta10831	0.026694538	8.183223906	10.48309323	1.32698122	7.968703201	1.536227388	0.030677437	0.11396357	0.289491285
Tarvense_22997	7.794805102	3.195815253	2.807752455	15.07071528	15.88406836	14.57889965	10.59905451	6.324978125	7.570197092
Tarvense_22998	1152.923483	429.9049416	278.270951	186.0767314	265.5590077	245.3245263	587.2245863	594.2895883	407.0403787
Tarvense_22999	166.5761863	98.57395306	72.42530021	82.58112181	116.4297944	96.80643712	95.76468163	153.2813433	33.47966706
Tarvense_23000	0	0	0.26974041	0.055290884	0.1333451	1.190321884	0.046016156	0.045585428	0.264160797
Tarvense_23001	0.013347269	0	0	0.031594791	0.085340864	0	0	0	0
Tarvense_23002	0.026694538	0	0.171652988	0.051341535	0.032002824	0.040694765	0	0.085472677	0.062674863
Tarvense_23003	0.453807146	0.871585978	2.305054417	3.035706502	5.845849202	8.01178191	0.95100055	0.453916899	4.325434029
Tarvense_23004	82.64628972	56.59256178	82.82869741	74.37153133	71.69699359	80.84859534	100.0423435	107.3955074	71.18590688
Tarvense_23005	12.11037759	12.8801039	6.608640057	7.164118848	6.251218307	16.17616919	8.09884339	10.49604478	7.353078629
Tarvense_23006	47.95807228	9.296917101	74.46882904	29.6833061	18.97234089	39.0618878	29.66508166	39.86821752	45.41756391
Tarvense_23007	0	0	1.753312668	0.031594791	0.138678904	0	0	0.022792714	0
Tarvense_23008	50.37486228	35.34765356	45.54321612	28.78917352	27.67892253	8.393295334	64.44409208	32.76076552	91.81939819
Tarvense_23009	7.220872535	2.832654429	9.09760839	14.55729993	12.83846627	9.085106343	12.8231687	25.28851614	6.137215233
Tarvense_23011	34.98319208	25.37283625	17.87643266	10.67114064	12.12907033	6.958804859	29.63440422	23.45370267	38.91486593
Tarvense_23012	38.26662025	15.68854761	46.08269694	19.1938355	17.42020392	229.5083023	23.21515051	41.35168131	48.1134515
Tarvense_23013	0.694057989	0.14526433	81.06434991	21.62268506	31.32543099	63.7349205	53.68045312	33.2963943	91.71879997
Tarvense_23014	0.427112608	15.25275462	0.895047726	1.520499315	2.314870943	3.967739612	2.070727003	0.364683423	3.994979727
Tarvense_23015	18.20567493	13.02536823	7.994124892	20.74987896	15.83073032	17.94639148	25.08908176	27.20310412	16.11742727
Tarvense_23016	3.069871873	2.808443707	1.716529885	1.32698122	1.685482069	2.63498605	2.377501374	2.917467387	1.621151194
Tarvense_23017	0.120125421	5.471623085	0.282001338	0.681894576	0.469374753	32.02678026	0.398806682	0.056981785	6.006944155
Tarvense_23018	11.9725003	8.502805432	13.33988939	19.52558081	20.80716947	15.30631858	9.663392681	8.205377027	18.28137462
Tarvense_23019	112.3973523	27.8907513	87.15067444	184.4635804	133.948887	114.8813223	124.3094233	109.4240589	124.6814356
Tarvense_23020	0.053389076	0	0.049043711	0.126379164	0	0	0.030677437	0	0.086847385
Tarvense_23021	0	0.096842886	0.147131133	0.805667169	0.341363457	0.162779061	0	0.182341712	0
Tarvense_23022	0.53389076	11.62114638	3.43305977	3.957247567	10.4969263	14.01934663	0.782274646	0.723668668	8.858433308
Tarvense_23023	0.26694538	6.58531628	1.765573596	2.30641974	5.946444746	7.945652916	0.291435652	0.524232421	4.458165783
Tarvense_23024	44.57320486	159.9602377	116.182467	53.89542124	96.05114273	172.1439439	64.46602645	70.04201001	80.70293286
Tarvense_23025	167.4458943	61.59207579	162.2954484	239.1449221	238.4458951	173.7683772	210.4625571	265.1020561	153.3724826
Tarvense_23026	0	0.242107216	0	0	0	0	0	0	0
Tarvense_23027	22.07638294	96.26182915	121.9186194	126.8807311	123.1095305	89.11471954	49.86617398	87.48527401	100.1133235
Ta10802	0.800836141	2.808443707	3.696669716	3.4912244	2.54955832	1.922827658	1.227097483	2.552783964	3.140980438
Tarvense_23028	153.8005808	26.07494718	152.5014193	120.7829365	113.9167193	52.40132664	103.3676243	146.6520824	46.18109717
Tarvense_23029	0.547238029	0	1.011526539	0.904400891	0.282691613	0.473076646	0.475500275	0.387476137	2.605421561
Tarvense_23030	310.7712715	28.32654429	18.54465322	148.3204033	59.39724153	30.65333193	224.229057	275.8906454	17.31519746
Tarvense_23031	1.521588667	1.258957524	0.796960304	2.211635367	1.79215815	2.116127793	0.490838993	2.484405822	0.37633867
Tarvense_23032	13.10701817	5.035830096	6.510552635	3.412237423	4.683079926	16.92902235	13.80484669	10.58721564	16.47205409
Tarvense_23033	4.084264317	5.132672983	5.210894293	9.304665936	5.003108167	10.45855467	14.78652467	0.5299306	43.39952017
Tarvense_23034	140.9561034	25.27599337	39.71719109	16.21207711	16.68947277	11.31823159	128.3211117	56.26381442	80.35554332
Tarvense_23035	9.356435577	24.84020038	58.33136377	19.60456779	28.85587973	9.776917353	24.60330454	10.00600143	33.14675209
Tarvense_23036	73.55679952	59.84890383	50.9441548	41.05348149	37.03260129	67.15653636	59.40685691	62.46343262	47.99765498
Tarvense_23037	2.215646656	22.46754966	20.55544537	17.55090637	32.33351995	18.17529953	1.702597758	7.077137686	14.21402207
Tarvense_23038	194.6760583	15.80960122	157.8359038	2.879075326	4.933768715	36.92897342	27.4920454	288.7714918	6.506316621
Tarvense_23039	67.22352037	0.193685773	37.98840027	6.299211446	1.184104492	22.26766686	8.134582604	136.8968009	1.360609038
Tarvense_23040	434.9505251	0.193685773	176.3133671	21.29623188	16.79433535	43.22882829	64.98754288	215.009369	17.43461261
Tarvense_23041	356.8325634	0	8.429755655	0.533162097	1.165436178	105.6029158	3.939443083	95.31890187	8.431433664
Tarvense_23042	5.543521238	78.39431659	5.272198932	8.491100068	6.667255021	21.87343632	3.696631169	6.142636413	3.777861264
Tarvense_23043	8.355390401	5.858994631	7.197164589	5.529088417	6.059201363	1.475185241	6.403914991	6.188221841	3.879183213
Tarvense_23044	31.83590605	18.54541276	20.08339965	55.15131418	34.52389991	25.29179661	25.63866804	37.12933105	21.66118537
Tarvense_23045	10.83798244	26.24442223	31.17953927	26.46458677	31.97082127	44.3878152	20.03236642	16.66147391	24.93967417
Tarvense_23046	37.63929861	45.22562798	21.18688315	16.91111186	17.69756173	11.41488165	19.75626948	26.33698098	15.69042762
Tarvense_23047	28.52311388	38.59189026	24.42989854	27.18336827	21.96460494	23.52157432	22.47122266	36.2404152	17.07998579
Tarvense_23048	0	0.096842886	0	0	0	0.518858257	0	0	0.014474564
Tarvense_23049	0.162436264	0	0.042913247	0.015797395	0.016001412	14.6399418	0.015338719	0.022792714	0.01925117
Tarvense_23050	39.296629	0.508425154	0.478176182	0.466023167	0.405369105	1.86178551	1.986364051	7.031552258	0.47766062
Tarvense_23051	0	0	0	0	0	0	0	0	0
Tarvense_23052	38.16024252	6.415841228	16.04550832	16.0580525	15.98722413	14.56363912	30.51131876	23.08525845	15.1283803
Tarvense_23053	8.742461202	10.50745318	6.351160574	7.495864153	7.616672136	9.593790909	6.580310254	8.302246061	6.180638926
Tarvense_23054	2.949746451	511.4103359	23.88428726	70.81182522	202.076499	9838.868825	16.71260756	63.40556945	119.8638664
Tarvense_23055	20.0102257	14.28432575	9.796481271	10.60795106	11.21165604	10.92654447	13.06245271	16.52471762	9.263721107
Ta16983	0	0.096842886	0	0	0	0.030521074	0	0	0
Ta16982	4.751627768	0.096842886	0.159392061	0.015797395	0.010667608	0.030521074	0.030677437	1.014275771	0.028949128
Ta16981	0	0	0	0.07108828	0.021335216	0	0	0	0
Tarvense_23056	0	0	0	0.047392186	0.042670432	2.075433028	0.015338719	0	0
Tarvense_23057	6.653613602	10.84640328	12.5919728	4.778712132	8.502083602	2.289080546	14.86321827	5.094171571	18.16557811
Tarvense_23058	0.13347269	0.096842886	0.024521855	1.319082522	0.085340864	17.3588608	0.567532586	0	2.011964428
Tarvense_23059	72.90278334	55.1036024	96.46076471	66.69921027	79.22117756	106.4442801	72.34767358	115.5913115	50.74058491
Tarvense_23060	0	0	0	0	0	0.003357318	0	0	0
Ta16974	0	0	0	0	0	0	0	0	0
Tarvense_23061	138.3511169	73.5197299	68.48954241	188.8578629	115.8875599	3.489576121	167.5359262	247.2800912	97.45000367
Tarvense_23062	8.315348594	0.871585978	6.167246658	2.219534064	4.352384077	11.32331843	15.29270239	1.58409362	4.602911425
Tarvense_23063	25.43989474	22.03175667	33.88515819	34.35143646	31.16008306	27.58006326	27.65570953	48.79350242	19.84462756
Tarvense_23064	784.9080437	966.984453	223.1031518	879.8799368	357.4520235	265.2383062	379.5872678	835.4108602	21.79869373
Tarvense_23065	0.26694538	0.096842886	0.968613292	0.047392186	0.170681729	0	0	0.045585428	0
Tarvense_23066	1.761839509	0.677900205	0.637568243	4.431169431	1.344118612	12.43733763	0.490838993	8.547267736	0.868473854
Tarvense_23067	72.8804934	19.90121317	31.71902009	36.63416011	30.65870549	39.61462445	52.16698176	70.66311146	16.26941019
Tarvense_23068	83.81417575	146.0632835	78.94198331	72.41921021	92.21997798	74.17638337	81.78604727	102.7913792	67.75543516
Tarvense_23069	4.311167891	2.614757935	6.228551296	179.5979826	128.3633275	1.426046311	1.089049016	4.843451717	1.259287088
Tarvense_23070	36.89185155	22.27386389	30.06379484	33.44308622	33.42161597	22.33379586	26.50530564	30.48525493	24.31003062
Tarvense_23071	40.14858519	19.36857729	29.46300938	79.41745641	33.1186559	25.5522431	7.531310804	11.66986955	51.22548281
Tarvense_23072	0.827530679	6092.276071	31.94793161	24.89535249	35.58095319	532.5960976	1.756283273	22.42233236	32.05392249
Tarvense_23073	2.609391092	566.5609071	416.172548	314.8302438	400.2131303	40.78714237	27.71706441	9.567241686	31.14202494
Tarvense_23074	0.974350638	0	0.183913916	0.183644722	0.096008472	0.040694765	0.52151643	0	0.37633867
Tarvense_23075	472.256409	22.78228904	437.1041586	367.3710384	560.5036485	46.56752857	1086.881195	18.98633073	596.2821341
Tarvense_23076	233.6973331	91.97168928	355.9391465	178.6790481	296.7173839	410.7136479	249.4801156	277.1417374	162.5493563
Tarvense_23077	0.587279836	0.484214432	32.63650531	41.02583605	60.24350287	0.920719064	18.86156203	4.942258132	98.7081328
Tarvense_23078	0.160167228	3.050550924	3.567929975	0.695085401	6.213881679	1131.075392	0.95100055	0.273512568	6.17817825
Tarvense_23079	0	0.338950103	0	0.233011583	0.085340864	1.490445777	0	0	0.033725735
Tarvense_23080	0	0.121053608	0.024521855	0.03554414	0	53.81882705	0	0	0.115796514
Tarvense_23081	1.859674991	6.706369888	98.10765252	10.19856156	23.70161156	0.900371681	7.715375427	10.47234036	25.50302421
Tarvense_23082	5.514691137	31.134988	1.27955042	11.41361823	6.843270553	127.8677341	1.564549291	19.91593157	6.67277411
Tarvense_23083	0	0	0	0	0	0.024213385	0	0	0
Tarvense_23084	0	0	0	0.047392186	0	0	0	0	0
Tarvense_23085	1.975395814	2.324229275	5.112806871	6.848170939	11.65969558	10.94689185	6.10480998	2.985845529	33.34939598
Ta16953	0.800836141	0.726321648	1.704268957	2.172141878	4.075026269	4.354339882	2.024710848	1.276391982	7.541247964
Tarvense_23086	184.5549577	248.4988467	169.3847169	139.4238631	155.279516	119.4315058	159.365451	208.5675782	151.0420777
Tarvense_23087	3.496984481	0	6.64542284	2.417001508	1.450794692	1.449751012	2.546227278	3.73800509	0.318440413
Tarvense_23088	38.76714284	31.37709521	25.03681446	42.02897066	31.75213531	18.65854987	41.09242697	24.65032015	31.4821772
Tarvense_23089	2.69614834	17.33487668	1.998531223	6.445337354	5.499151941	7.504318187	1.380484669	1.071257556	1.483642834
Tarvense_23090	101.465939	227.338676	111.7890088	61.1201231	90.8222013	111.4144335	62.10647138	95.9250741	91.63368953
Tarvense_23091	43.62554876	61.1562828	292.7520875	36.44854071	53.94609382	58.71745942	39.65058743	51.66538438	76.30990262
[truncated: 30,011 more rows]
